# Supplementary material for: Transcriptomic characterization of human pancreatic CD206- and CD206 + macrophages
Source: Sci Rep. 2025 Apr 8;15:12037. doi: 10.1038/s41598-025-96313-y (PMC11978877; doi:10.1038/s41598-025-96313-y)
Supplement: Supplementary file 1 — Supplementary Material 1 [file 41598_2025_96313_MOESM1_ESM.xlsx]

## Sheet: TableS4
DEG analysis of Islet CD206- vs Islet CD206+ samples. Positive logFC=enrichment in Islet CD206-, negative logFC=enrichment in Islet CD206+
ensembl_gene_id	hgnc_symbol	logFC	unshrunk.logFC	logCPM	PValue	FDR
ENSG00000000938	FGR	0.587326	0.587477	6.67455	0.0010366	0.0137564
ENSG00000000971	CFH	-1.60275	-1.61639	2.4052	0.0011355	0.0148207
ENSG00000001461	NIPAL3	0.884896	0.886065	4.27799	9.12225e-07	3.19749e-05
ENSG00000001561	ENPP4	-0.643204	-0.644064	4.17297	0.000542348	0.00809323
ENSG00000002919	SNX11	-0.669545	-0.670539	3.93176	0.000378278	0.00602962
ENSG00000002933	TMEM176A	-2.1052	-2.10916	4.19857	7.41895e-13	1.29255e-10
ENSG00000003436	TFPI	-1.63334	-1.65304	2.07948	0.00144381	0.0180837
ENSG00000004399	PLXND1	-0.880872	-0.880923	8.71958	3.8895e-11	4.58575e-09
ENSG00000004468	CD38	-0.871348	-0.872861	3.48419	0.000820123	0.0113495
ENSG00000004776	HSPB6	-1.42456	-1.43255	2.33773	0.00053672	0.00804092
ENSG00000004799	PDK4	-1.86644	-1.86658	8.73083	5.85754e-16	3.34255e-13
ENSG00000004809	SLC22A16	-2.08076	-2.1751	0.59728	0.00129909	0.0165767
ENSG00000005448	WDR54	0.980119	0.988383	1.6715	0.0032717	0.0342688
ENSG00000005844	ITGAL	0.801469	0.801743	6.43606	1.83328e-05	0.000454845
ENSG00000005893	LAMP2	-0.639977	-0.640115	6.6796	1.42203e-05	0.000366848
ENSG00000006327	TNFRSF12A	0.760249	0.761057	4.81653	8.31393e-06	0.000229319
ENSG00000006747	SCIN	1.48153	1.48254	5.99462	2.59808e-07	1.05898e-05
ENSG00000007237	GAS7	-0.819063	-0.819159	7.66874	4.68872e-10	3.95795e-08
ENSG00000008083	JARID2	-0.521854	-0.522006	6.24286	0.000234747	0.00404894
ENSG00000008256	CYTH3	0.653447	0.65385	5.33337	3.94229e-05	0.000877389
ENSG00000008441	NFIX	-0.991382	-0.994976	2.7945	0.00249152	0.0275321
ENSG00000008513	ST3GAL1	-0.787664	-0.788002	5.74151	4.1308e-05	0.000910819
ENSG00000008853	RHOBTB2	0.720666	0.721096	5.43458	1.62575e-05	0.000411952
ENSG00000009790	TRAF3IP3	0.854681	0.855227	5.41733	8.23624e-07	2.97464e-05
ENSG00000009950	MLXIPL	1.39016	1.39253	3.8082	3.47966e-06	0.000103419
ENSG00000010322	NISCH	-0.894569	-0.894733	6.81432	5.55565e-05	0.00118471
ENSG00000010327	STAB1	-1.49028	-1.4903	10.4763	2.02171e-12	3.16942e-10
ENSG00000010610	CD4	-0.474718	-0.474754	8.05631	0.00367708	0.0377119
ENSG00000010704	HFE	-1.00719	-1.00878	3.82172	4.96967e-08	2.4943e-06
ENSG00000011028	MRC2	1.88018	1.88101	6.03759	3.24073e-15	1.35977e-12
ENSG00000011201	ANOS1	0.874642	0.875986	4.74451	0.000833915	0.0115055
ENSG00000011295	TTC19	0.53186	0.532252	4.86684	0.00384975	0.0389784
ENSG00000011465	DCN	-1.50228	-1.51807	2.1209	0.0042105	0.041397
ENSG00000012124	CD22	1.41961	1.42669	3.26174	0.000153451	0.00281741
ENSG00000012983	MAP4K5	0.607659	0.608165	4.7423	0.000957455	0.0128738
ENSG00000013375	PGM3	-0.634581	-0.635649	3.80393	0.000526063	0.00790813
ENSG00000013573	DDX11	0.687918	0.688704	4.40613	0.000951	0.0128
ENSG00000013588	GPRC5A	2.14726	2.17166	2.50736	0.000150982	0.00278642
ENSG00000013619	MAMLD1	0.785448	0.792779	2.13569	0.00238624	0.0266997
ENSG00000015171	ZMYND11	-0.630527	-0.630705	6.15094	1.4878e-05	0.000380375
ENSG00000017427	IGF1	-2.05002	-2.05269	4.48836	4.96725e-08	2.4943e-06
ENSG00000019169	MARCO	-1.14752	-1.15018	4.90984	0.00362206	0.0372279
ENSG00000020577	SAMD4A	-0.975795	-0.977438	4.03788	2.75268e-05	0.000644824
ENSG00000020633	RUNX3	1.04803	1.04843	5.99155	0.00037814	0.00602962
ENSG00000022567	SLC45A4	-1.45569	-1.45706	4.73554	4.76779e-14	1.33367e-11
ENSG00000023445	BIRC3	-0.827825	-0.830864	3.3104	0.00271348	0.02955
ENSG00000023697	DERA	-0.634893	-0.635296	5.0869	3.81962e-05	0.000856772
ENSG00000023892	DEF6	0.457212	0.457296	6.86607	0.00173763	0.0208662
ENSG00000025039	RRAGD	-0.84917	-0.84991	5.01123	0.000102784	0.00200507
ENSG00000025434	NR1H3	-1.43374	-1.4372	3.69382	1.03869e-07	4.74933e-06
ENSG00000026297	RNASET2	0.664127	0.664173	8.2023	3.11135e-07	1.24332e-05
ENSG00000028277	POU2F2	0.975354	0.97568	6.19896	3.67301e-07	1.45959e-05
ENSG00000029559	IBSP	3.16192	3.17167	5.40636	5.51273e-12	7.9439e-10
ENSG00000033170	FUT8	0.969597	0.970249	4.97764	6.21803e-08	3.03823e-06
ENSG00000038945	MSR1	-0.815342	-0.815374	9.25946	1.54361e-07	6.69337e-06
ENSG00000039319	ZFYVE16	-0.807546	-0.807905	5.6566	0.000141594	0.00263018
ENSG00000042493	CAPG	0.902133	0.902204	8.31944	4.21092e-07	1.64583e-05
ENSG00000043514	TRIT1	0.856608	0.858802	3.03302	0.000810773	0.0112844
ENSG00000044574	HSPA5	-0.952374	-0.952402	9.8865	1.47183e-07	6.44083e-06
ENSG00000047365	ARAP2	-1.20779	-1.20909	4.41795	4.98255e-10	4.18124e-08
ENSG00000047644	WWC3	-0.540731	-0.541191	4.67275	0.00185965	0.0218712
ENSG00000049656	CLPTM1L	-0.485878	-0.486084	5.79207	0.0029113	0.0313454
ENSG00000051128	HOMER3	-0.527682	-0.527976	5.4528	0.00056323	0.00836113
ENSG00000052126	PLEKHA5	-0.653399	-0.654052	4.48383	0.000653903	0.00948991
ENSG00000053918	KCNQ1	-0.822606	-0.822893	5.93771	4.29796e-08	2.18981e-06
ENSG00000054523	KIF1B	-0.601995	-0.602166	6.29955	3.33234e-06	9.98721e-05
ENSG00000055163	CYFIP2	1.35249	1.35609	3.17183	5.35078e-05	0.00114444
ENSG00000055813	CCDC85A	-1.80389	-1.82391	0.93369	0.00438344	0.0428399
ENSG00000060138	YBX3	-0.591255	-0.591348	7.27243	9.13293e-05	0.00179959
ENSG00000063176	SPHK2	0.765698	0.76702	3.53748	7.71151e-05	0.00156073
ENSG00000063660	GPC1	1.13566	1.14365	1.98635	0.00150032	0.0186115
ENSG00000064225	ST3GAL6	0.625559	0.626131	4.70352	0.000317152	0.00520056
ENSG00000064601	CTSA	-0.500224	-0.500291	7.42854	0.00107317	0.0141105
ENSG00000064655	EYA2	-1.08526	-1.08805	3.73254	0.000487921	0.00745255
ENSG00000064999	ANKS1A	-0.596184	-0.596323	6.42814	4.47275e-05	0.000978655
ENSG00000065057	NTHL1	0.871489	0.877552	1.88636	0.000672425	0.00967018
ENSG00000065308	TRAM2	-0.645327	-0.646607	3.42384	0.00018661	0.0033571
ENSG00000065665	SEC61A2	1.3046	1.31669	1.67729	0.000186938	0.00335836
ENSG00000065833	ME1	-3.23436	-3.24599	3.73756	2.54979e-18	3.63753e-15
ENSG00000065923	SLC9A7	1.10783	1.10818	6.37177	1.12304e-07	5.05465e-06
ENSG00000065978	YBX1	-0.410343	-0.410349	10.7055	0.00248499	0.0275026
ENSG00000066382	MPPED2	-3.89416	-4.00845	1.32732	1.69588e-07	7.30918e-06
ENSG00000066629	EML1	1.17975	1.18213	3.63094	4.91904e-06	0.000142923
ENSG00000067057	PFKP	1.08236	1.08312	5.23515	5.19016e-09	3.36558e-07
ENSG00000067167	TRAM1	-0.508949	-0.509057	6.71543	0.000827508	0.0114281
ENSG00000067445	TRO	1.5637	1.58339	1.56534	0.000559778	0.0083272
ENSG00000067715	SYT1	-1.99263	-2.0437	1.38652	0.000783873	0.0109527
ENSG00000068305	MEF2A	0.539292	0.539345	7.76901	6.17309e-05	0.00129128
ENSG00000068697	LAPTM4A	-0.589526	-0.58981	5.50663	5.98007e-05	0.0012604
ENSG00000068724	TTC7A	0.542962	0.543145	6.04266	0.000825426	0.0114104
ENSG00000069188	SDK2	3.26825	3.28968	2.84102	2.30505e-08	1.28956e-06
ENSG00000069399	BCL3	-0.796227	-0.797095	4.5243	0.000414097	0.00651324
ENSG00000069956	MAPK6	-0.581117	-0.581603	4.94481	0.00157348	0.0193344
ENSG00000070614	NDST1	0.77261	0.773087	5.34632	0.000195451	0.00348538
ENSG00000070915	SLC12A3	1.61094	1.62738	1.3604	0.000573874	0.00850144
ENSG00000071205	ARHGAP10	-0.864864	-0.865373	5.59225	2.35084e-06	7.39063e-05
ENSG00000071242	RPS6KA2	0.913277	0.913559	6.45187	1.92185e-06	6.18896e-05
ENSG00000071246	VASH1	1.38676	1.3869	7.98579	4.37884e-12	6.37434e-10
ENSG00000071575	TRIB2	1.60576	1.60825	4.08275	2.31361e-07	9.5393e-06
ENSG00000071794	HLTF	0.7995	0.799934	5.1638	0.000183562	0.00330643
ENSG00000072110	ACTN1	0.587241	0.587338	7.40689	0.00144866	0.0180968
ENSG00000072274	TFRC	-0.798008	-0.798172	6.7449	0.000518258	0.00781551
ENSG00000072422	RHOBTB1	-1.23125	-1.23198	5.33326	1.34883e-05	0.000348594
ENSG00000072818	ACAP1	1.52535	1.52863	3.7681	4.11899e-05	0.000909621
ENSG00000072952	IRAG1	-2.0363	-2.04185	3.43088	6.38488e-11	7.08837e-09
ENSG00000073464	CLCN4	-1.87991	-1.89353	2.17188	2.44837e-05	0.000584088
ENSG00000073849	ST6GAL1	0.533198	0.533268	7.25994	0.00480422	0.0460598
ENSG00000074370	ATP2A3	1.86736	1.86961	4.54473	1.99151e-10	1.88152e-08
ENSG00000074416	MGLL	-0.885781	-0.887112	4.73815	0.000376735	0.00602677
ENSG00000074706	IPCEF1	0.893787	0.894968	4.11669	0.00119913	0.0155234
ENSG00000074964	ARHGEF10L	-0.510954	-0.511156	5.94268	0.000567436	0.0084148
ENSG00000075218	GTSE1	1.06743	1.06986	3.78274	0.00168825	0.020437
ENSG00000075340	ADD2	1.41724	1.42216	2.8587	0.000600304	0.00881971
ENSG00000075391	RASAL2	0.915772	0.916301	5.41528	6.94202e-07	2.57903e-05
ENSG00000075624	ACTB	0.478201	0.478202	13.2511	0.00123162	0.015872
ENSG00000075702	WDR62	0.906153	0.908683	3.13006	0.001689	0.020437
ENSG00000075826	SEC31B	1.15193	1.15684	2.45209	0.00177564	0.0211094
ENSG00000076662	ICAM3	2.13948	2.14623	3.5207	2.32748e-10	2.15609e-08
ENSG00000076706	MCAM	1.37234	1.38089	2.01496	0.00374139	0.0382066
ENSG00000076716	GPC4	1.28196	1.28566	3.48572	5.57395e-09	3.53413e-07
ENSG00000077348	EXOSC5	0.801936	0.806621	2.16219	0.0015016	0.0186115
ENSG00000077420	APBB1IP	0.524451	0.524476	8.85921	0.00027067	0.00455889
ENSG00000077782	FGFR1	-1.76444	-1.76722	4.23152	9.95119e-07	3.43738e-05
ENSG00000078900	TP73	1.69729	1.71268	2.17425	1.32883e-05	0.000344049
ENSG00000079215	SLC1A3	-0.802985	-0.803048	8.30777	2.36839e-06	7.40953e-05
ENSG00000079263	SP140	1.13712	1.13864	4.13978	2.89185e-06	8.85304e-05
ENSG00000079277	MKNK1	-0.632375	-0.632484	6.99341	0.00012841	0.00241675
ENSG00000079308	TNS1	-0.649869	-0.650075	6.81363	0.00457141	0.0442975
ENSG00000079819	EPB41L2	0.543232	0.543243	9.91334	0.00135438	0.0171138
ENSG00000080546	SESN1	-0.547595	-0.547703	6.74384	0.00345145	0.0357838
ENSG00000081041	CXCL2	-1.39201	-1.39259	6.40395	1.04334e-06	3.56085e-05
ENSG00000081985	IL12RB2	-3.3894	-3.49772	1.84414	5.27514e-06	0.000152031
ENSG00000082397	EPB41L3	-0.738905	-0.738963	8.02238	4.22391e-07	1.6464e-05
ENSG00000082781	ITGB5	-0.923033	-0.923297	6.37368	1.96334e-07	8.33601e-06
ENSG00000082996	RNF13	-0.662894	-0.663053	6.53065	6.1617e-05	0.00129079
ENSG00000083454	P2RX5	2.00823	2.04482	1.22621	2.10087e-05	0.000509855
ENSG00000083720	OXCT1	1.22447	1.22674	4.02761	2.28053e-05	0.000549561
ENSG00000084070	SMAP2	-0.658756	-0.658813	7.90613	1.48624e-05	0.000380375
ENSG00000084234	APLP2	-0.641872	-0.641882	10.6151	3.40963e-05	0.000778269
ENSG00000084444	FAM234B	-0.734526	-0.73754	2.59345	0.00248117	0.0274816
ENSG00000084731	KIF3C	0.661438	0.662024	4.70839	0.00207469	0.0238305
ENSG00000085063	CD59	-0.834553	-0.835141	5.08244	4.16729e-06	0.000122326
ENSG00000085265	FCN1	1.72093	1.72264	5.94302	3.5988e-06	0.000106737
ENSG00000085514	PILRA	-0.894655	-0.894991	6.04033	1.00676e-06	3.46918e-05
ENSG00000085832	EPS15	-1.37668	-1.37678	8.08138	1.26646e-14	4.50877e-12
ENSG00000085840	ORC1	0.773428	0.776805	2.69873	0.00291704	0.0313565
ENSG00000086062	B4GALT1	-0.421532	-0.421609	6.8048	0.00498939	0.0474524
ENSG00000086289	EPDR1	-1.82628	-1.84457	1.9484	2.06702e-05	0.000504934
ENSG00000086544	ITPKC	-0.751756	-0.752865	4.02305	1.64514e-05	0.000415409
ENSG00000086730	LAT2	0.614171	0.614249	7.44759	3.86941e-08	2.00731e-06
ENSG00000087086	FTL	-0.818078	-0.818088	10.8709	5.55049e-09	3.53413e-07
ENSG00000087088	BAX	0.531138	0.531457	5.29462	0.00046308	0.00718857
ENSG00000087245	MMP2	0.941798	0.942144	6.36045	5.97333e-05	0.0012604
ENSG00000087253	LPCAT2	0.617423	0.617494	7.59017	0.000407176	0.00641145
ENSG00000087510	TFAP2C	-2.9863	-3.11673	0.77559	1.07209e-06	3.65024e-05
ENSG00000088256	GNA11	-0.857631	-0.858776	4.40921	0.000741845	0.010468
ENSG00000088827	SIGLEC1	-3.8349	-3.84041	5.41166	2.32094e-17	2.20737e-14
ENSG00000088854	DNAAF9	-0.669594	-0.669911	5.54572	2.39801e-06	7.48577e-05
ENSG00000088882	CPXM1	1.43688	1.44955	2.11249	0.00015209	0.00279602
ENSG00000089685	BIRC5	1.22926	1.23045	5.29988	0.000266937	0.00451735
ENSG00000090013	BLVRB	-2.05261	-2.05426	5.23278	1.58851e-17	1.88847e-14
ENSG00000090659	CD209	-3.32043	-3.32547	4.99073	2.89186e-13	6.06696e-11
ENSG00000090674	MCOLN1	-1.0051	-1.00559	5.66433	4.10207e-08	2.10504e-06
ENSG00000090971	NAT14	1.66813	1.69768	0.729686	0.000202858	0.00359948
ENSG00000091490	SEL1L3	1.10591	1.10651	5.46285	7.7889e-11	8.29227e-09
ENSG00000091986	CCDC80	-1.70228	-1.71946	2.48993	0.00112129	0.0146621
ENSG00000092068	SLC7A8	-1.67725	-1.67785	6.38232	5.1506e-10	4.272e-08
ENSG00000092969	TGFB2	0.787392	0.789927	3.29356	0.0047214	0.0453878
ENSG00000095002	MSH2	0.665902	0.666877	3.908	0.000471329	0.00727704
ENSG00000095370	SH2D3C	1.06755	1.06967	3.68394	2.15454e-07	9.01368e-06
ENSG00000095397	WHRN	0.942374	0.948082	2.3896	0.000905365	0.0123479
ENSG00000095794	CREM	-0.782308	-0.782927	4.89393	4.52301e-07	1.75341e-05
ENSG00000095970	TREM2	0.872035	0.872333	6.40755	2.77653e-05	0.000649345
ENSG00000099246	RAB18	-0.563789	-0.564075	5.50232	0.000973383	0.013051
ENSG00000099250	NRP1	-1.59522	-1.59532	8.54513	2.14169e-12	3.32101e-10
ENSG00000099308	MAST3	0.81665	0.816902	6.20036	5.98129e-05	0.0012604
ENSG00000099365	STX1B	1.30626	1.32279	1.4218	0.000843732	0.0116184
ENSG00000099797	TECR	-0.496446	-0.496655	5.68031	0.00200186	0.0232562
ENSG00000099849	RASSF7	0.925793	0.928141	3.28286	2.3555e-07	9.66061e-06
ENSG00000099954	CECR2	1.91791	1.94396	1.38353	7.15979e-07	2.63932e-05
ENSG00000099991	CABIN1	0.621916	0.622123	6.0029	0.000525352	0.00790578
ENSG00000100097	LGALS1	0.932148	0.932332	7.31719	4.12642e-06	0.000121376
ENSG00000100100	PIK3IP1	-0.637464	-0.637622	6.43547	1.64785e-05	0.000415409
ENSG00000100181	TPTEP1	-1.42473	-1.42949	3.23836	3.36417e-08	1.79079e-06
ENSG00000100206	DMC1	1.40146	1.42067	1.33852	0.00204407	0.0235706
ENSG00000100219	XBP1	-0.688169	-0.688255	7.71449	1.45076e-06	4.76879e-05
ENSG00000100242	SUN2	0.51198	0.512083	6.83575	0.000857731	0.0117914
ENSG00000100350	FOXRED2	-1.231	-1.23245	4.2995	5.4586e-08	2.72281e-06
ENSG00000100365	NCF4	-0.887588	-0.887772	6.73605	7.80825e-09	4.76037e-07
ENSG00000100368	CSF2RB	-0.593791	-0.594005	5.86487	2.35199e-06	7.39063e-05
ENSG00000100376	FAM118A	0.61378	0.61472	3.91518	0.00168616	0.020437
ENSG00000100433	KCNK10	2.80874	2.85797	1.69643	1.53702e-06	5.00619e-05
ENSG00000100504	PYGL	-0.91659	-0.916869	6.21721	1.51822e-08	8.80447e-07
ENSG00000100558	PLEK2	1.20096	1.20319	3.99504	6.24293e-08	3.03964e-06
ENSG00000100592	DAAM1	-0.654596	-0.654911	5.35019	0.00246448	0.0273482
ENSG00000100600	LGMN	-1.44478	-1.44499	7.8013	2.99481e-10	2.6211e-08
ENSG00000100614	PPM1A	-0.609996	-0.610154	6.25301	0.000819131	0.0113495
ENSG00000100628	ASB2	2.36989	2.40374	1.1743	2.87508e-07	1.15213e-05
ENSG00000100726	TELO2	0.527805	0.528251	4.61538	0.00310554	0.0329886
ENSG00000100918	REC8	0.950256	0.952221	3.43972	9.35228e-05	0.00183774
ENSG00000100979	PLTP	-3.08657	-3.0871	8.47416	6.34229e-15	2.44538e-12
ENSG00000101000	PROCR	1.53835	1.54182	3.76072	6.90518e-10	5.47274e-08
ENSG00000101057	MYBL2	0.954558	0.955461	4.93668	0.00108485	0.0142509
ENSG00000101150	TPD52L2	-0.547867	-0.548014	6.48788	8.19192e-05	0.00164368
ENSG00000101181	MTG2	0.669349	0.670471	3.82397	0.00263471	0.0287747
ENSG00000101335	MYL9	-1.40545	-1.4091	3.47832	2.58746e-05	0.000611137
ENSG00000101445	PPP1R16B	2.26355	2.27631	2.41568	4.6697e-10	3.95795e-08
ENSG00000101463	SYNDIG1	3.75401	3.80328	2.61838	4.87667e-13	9.49068e-11
ENSG00000101665	SMAD7	0.966359	0.966839	5.79397	1.01494e-06	3.48057e-05
ENSG00000101670	LIPG	2.46351	2.51297	1.70848	0.00201538	0.0232805
ENSG00000101745	ANKRD12	-0.53218	-0.532269	6.9431	0.000203528	0.00360687
ENSG00000101916	TLR8	-0.812193	-0.812919	4.94882	3.75432e-05	0.000846116
ENSG00000101955	SRPX	-1.68486	-1.72556	0.703637	0.00118271	0.0153478
ENSG00000101974	ATP11C	-0.552508	-0.55275	5.48733	0.00408479	0.0406939
ENSG00000102007	PLP2	0.574977	0.57527	5.7328	0.00161898	0.0198252
ENSG00000102032	RENBP	-0.643074	-0.643408	5.6122	0.000858777	0.0117914
ENSG00000102038	SMARCA1	-0.808862	-0.810535	3.31125	0.00467662	0.0450025
ENSG00000102158	MAGT1	-0.479539	-0.479731	5.77268	0.0042516	0.0417436
ENSG00000102189	EEA1	-0.476008	-0.476119	6.54259	0.00299882	0.0320698
ENSG00000102575	ACP5	-1.07133	-1.07222	5.61632	0.000276975	0.00465958
ENSG00000102580	DNAJC3	-0.453461	-0.453545	6.87887	0.0020001	0.0232546
ENSG00000102760	RGCC	0.964265	0.965016	5.90197	0.000105933	0.00205054
ENSG00000102879	CORO1A	0.600628	0.600673	8.22472	1.17269e-06	3.94566e-05
ENSG00000102908	NFAT5	0.647505	0.64767	6.41227	1.25225e-05	0.000325997
ENSG00000103042	SLC38A7	-0.555149	-0.555547	4.97142	0.000932111	0.0126282
ENSG00000103064	SLC7A6	0.689705	0.690203	4.96074	0.00337704	0.0351143
ENSG00000103187	COTL1	1.16245	1.16246	10.6715	9.71748e-17	6.93148e-14
ENSG00000103257	SLC7A5	1.39539	1.39574	7.11266	1.91093e-09	1.39089e-07
ENSG00000103335	PIEZO1	0.67479	0.674903	7.12781	0.000799105	0.0111437
ENSG00000103365	GGA2	0.505812	0.505908	6.79799	0.000779056	0.01091
ENSG00000103449	SALL1	3.05501	3.07595	2.98151	1.92293e-09	1.39251e-07
ENSG00000103485	QPRT	-0.848166	-0.849082	4.25087	0.000130403	0.00244458
ENSG00000103489	XYLT1	0.611454	0.611662	5.90257	0.00149961	0.0186115
ENSG00000103522	IL21R	1.12309	1.1344	1.75426	0.00378009	0.0384916
ENSG00000103653	CSK	0.460974	0.461022	7.69916	0.00199373	0.0232184
ENSG00000103876	FAH	-0.637173	-0.637692	4.73596	0.00180233	0.0213733
ENSG00000103966	EHD4	-0.484878	-0.484975	6.80842	0.00137914	0.017361
ENSG00000104093	DMXL2	-1.29886	-1.29929	6.37595	2.38763e-08	1.33054e-06
ENSG00000104324	CPQ	-0.570346	-0.570609	5.57395	0.000779286	0.01091
ENSG00000104361	NIPAL2	0.850347	0.851636	3.82702	0.00381275	0.0386861
ENSG00000104419	NDRG1	1.11371	1.11422	5.90642	1.33245e-07	5.90333e-06
ENSG00000104765	BNIP3L	-0.528388	-0.528464	7.2179	0.000107672	0.00207854
ENSG00000104870	FCGRT	-0.706636	-0.706699	7.8939	3.84115e-05	0.000860249
ENSG00000104881	PPP1R13L	1.0857	1.08975	2.62325	0.000308672	0.00507318
ENSG00000104964	TLE5	-0.466594	-0.466661	7.25444	0.00315263	0.0333893
ENSG00000105011	ASF1B	1.22603	1.22912	3.54823	4.10821e-05	0.000908646
ENSG00000105122	RASAL3	0.817875	0.81827	5.40093	1.18651e-05	0.000310583
ENSG00000105173	CCNE1	1.01213	1.01661	2.52297	0.00426101	0.0418071
ENSG00000105223	PLD3	-1.60087	-1.60118	7.10606	1.29581e-14	4.50877e-12
ENSG00000105339	DENND3	0.737755	0.737854	7.30793	1.55078e-05	0.000394356
ENSG00000105372	RPS19	0.486875	0.486904	8.53381	0.00117792	0.0153044
ENSG00000105383	CD33	-0.568931	-0.569091	6.25614	0.000360142	0.00579702
ENSG00000105397	TYK2	0.811748	0.811998	6.07505	8.19139e-05	0.00164368
ENSG00000105607	GCDH	0.586203	0.586737	4.67553	0.000474377	0.00729892
ENSG00000105609	LILRB5	-6.01129	-6.0313	5.50294	2.46489e-22	1.75821e-18
ENSG00000105697	HAMP	1.87247	1.87935	3.49395	4.18448e-08	2.13964e-06
ENSG00000105711	SCN1B	-1.72907	-1.73126	4.74166	7.0089e-07	2.59712e-05
ENSG00000105851	PIK3CG	0.502272	0.502343	7.19239	3.15686e-05	0.00072545
ENSG00000105855	ITGB8	0.866781	0.870542	2.51472	0.000131276	0.00245449
ENSG00000105865	DUS4L	0.905538	0.911811	1.94624	0.00502547	0.0477319
ENSG00000105879	CBLL1	-0.644486	-0.644973	4.89664	0.0016027	0.0196596
ENSG00000106066	CPVL	-1.10878	-1.10893	7.43859	2.06439e-10	1.93754e-08
ENSG00000106069	CHN2	-0.739859	-0.740644	4.41718	0.00065956	0.00952356
ENSG00000106178	CCL24	-4.56443	-4.75932	1.13696	1.71265e-10	1.67347e-08
ENSG00000106290	TAF6	0.693872	0.694473	4.61491	9.07264e-05	0.00179266
ENSG00000106460	TMEM106B	-0.619241	-0.619588	5.36377	0.000267776	0.00452617
ENSG00000106546	AHR	-0.995539	-0.995676	7.37232	3.92624e-08	2.02208e-06
ENSG00000106565	TMEM176B	-2.24112	-2.24235	6.13332	6.79634e-14	1.82937e-11
ENSG00000106603	COA1	0.658358	0.659449	3.6244	0.000221597	0.00385996
ENSG00000106605	BLVRA	-1.83632	-1.83678	6.65001	8.8312e-15	3.23041e-12
ENSG00000106683	LIMK1	0.62845	0.628681	5.93374	0.00146957	0.0183099
ENSG00000106733	NMRK1	-0.812332	-0.813865	3.65346	9.74882e-06	0.000261097
ENSG00000106772	PRUNE2	-1.49657	-1.50216	2.99179	9.27765e-05	0.00182559
ENSG00000106785	TRIM14	-0.675746	-0.675872	6.75345	9.06235e-07	3.18432e-05
ENSG00000106789	CORO2A	-0.851632	-0.854535	2.94791	7.71285e-05	0.00156073
ENSG00000106799	TGFBR1	0.547705	0.547744	8.49989	0.000360434	0.00579702
ENSG00000106829	TLE4	-0.626991	-0.627327	5.33044	0.00275052	0.0298168
ENSG00000106868	SUSD1	-0.489129	-0.489416	5.2677	0.00183179	0.0216581
ENSG00000106948	AKNA	0.535022	0.535079	7.51636	7.50834e-05	0.00152367
ENSG00000106952	TNFSF8	-0.525031	-0.525829	4.0114	0.00487306	0.0465946
ENSG00000107282	APBA1	-1.00465	-1.00535	5.21118	0.000728522	0.0102902
ENSG00000107331	ABCA2	0.823692	0.824544	4.16193	0.000561398	0.00834261
ENSG00000107338	SHB	-1.08841	-1.09054	3.71101	2.5065e-06	7.7734e-05
ENSG00000107537	PHYH	-0.895511	-0.896799	4.00572	2.62295e-07	1.06003e-05
ENSG00000107560	RAB11FIP2	-0.588423	-0.588819	5.05878	0.00527536	0.0496648
ENSG00000107562	CXCL12	-2.46834	-2.47283	4.19201	9.33168e-11	9.68242e-09
ENSG00000107679	PLEKHA1	-0.960988	-0.962805	3.89939	0.000472738	0.0072909
ENSG00000107719	PALD1	1.05394	1.05406	7.60251	1.35142e-11	1.69117e-09
ENSG00000107731	UNC5B	1.18248	1.18286	6.25807	2.53637e-12	3.89074e-10
ENSG00000107736	CDH23	1.12636	1.12928	3.28786	3.85343e-05	0.000861645
ENSG00000107796	ACTA2	-1.06967	-1.07296	2.99557	0.0007056	0.010046
ENSG00000107798	LIPA	-0.645736	-0.645808	7.98493	0.000867424	0.0118759
ENSG00000107957	SH3PXD2A	-1.10883	-1.10937	5.67103	3.04089e-08	1.64948e-06
ENSG00000107968	MAP3K8	-0.496728	-0.496892	6.11172	0.00218435	0.0248018
ENSG00000107984	DKK1	2.85067	2.94038	0.680649	8.95279e-07	3.1614e-05
ENSG00000108468	CBX1	-0.622275	-0.622396	6.80719	6.38122e-05	0.00132809
ENSG00000108511	HOXB6	-1.2376	-1.24988	2.22317	0.00349638	0.0361445
ENSG00000108691	CCL2	-0.78758	-0.788032	5.73574	0.00348239	0.0360259
ENSG00000108700	CCL8	-3.56141	-3.57741	3.77701	7.80107e-14	1.94875e-11
ENSG00000108786	HSD17B1	1.35925	1.38191	0.962906	0.00129748	0.0165711
ENSG00000108798	ABI3	0.644856	0.644924	7.62807	2.63965e-06	8.13331e-05
ENSG00000108821	COL1A1	-2.45169	-2.47224	2.90314	6.71226e-05	0.00138178
ENSG00000108828	VAT1	-0.857823	-0.858359	5.68643	3.61506e-05	0.00081861
ENSG00000108849	PPY	-2.74023	-2.86943	1.13492	6.98455e-05	0.00143163
ENSG00000108861	DUSP3	-0.758529	-0.758743	6.40639	1.5807e-06	5.13672e-05
ENSG00000108950	FAM20A	-1.31837	-1.32093	4.09378	1.73492e-06	5.61233e-05
ENSG00000109099	PMP22	-2.05679	-2.05848	5.40779	2.89069e-13	6.06696e-11
ENSG00000109466	KLHL2	-0.600676	-0.601007	5.31157	0.00172664	0.020778
ENSG00000109787	KLF3	-0.639049	-0.63919	6.56863	5.568e-06	0.000159504
ENSG00000109790	KLHL5	0.54774	0.547887	6.3304	0.000103575	0.00201582
ENSG00000109794	FAM149A	1.67282	1.67447	4.70463	7.74213e-11	8.29227e-09
ENSG00000109861	CTSC	-1.21234	-1.21242	8.41959	2.89107e-13	6.06696e-11
ENSG00000110042	DTX4	-1.31043	-1.32261	1.98751	0.00216698	0.0246328
ENSG00000110063	DCPS	0.684151	0.685179	3.91288	7.69113e-06	0.00021453
ENSG00000110077	MS4A6A	-0.980558	-0.980626	8.27156	2.69935e-11	3.23604e-09
ENSG00000110079	MS4A4A	-2.61635	-2.61698	7.08992	7.40258e-22	3.52017e-18
ENSG00000110080	ST3GAL4	0.895556	0.897612	3.36769	2.17842e-06	6.96127e-05
ENSG00000110092	CCND1	0.711864	0.711963	7.26517	0.00191308	0.0224441
ENSG00000110315	RNF141	-0.593226	-0.5935	5.53257	0.00312601	0.0331813
ENSG00000110324	IL10RA	-0.622662	-0.622718	7.85347	5.7227e-06	0.000163607
ENSG00000110660	SLC35F2	1.61124	1.61796	3.30622	1.24058e-08	7.31328e-07
ENSG00000111145	ELK3	0.500001	0.500196	5.94195	0.00527772	0.0496648
ENSG00000111186	WNT5B	-2.21632	-2.21998	4.02757	1.2463e-09	9.40723e-08
ENSG00000111266	DUSP16	-0.846226	-0.847089	4.54459	0.00166342	0.0202823
ENSG00000111269	CREBL2	-0.804704	-0.804829	7.16683	9.01274e-07	3.17471e-05
ENSG00000111371	SLC38A1	1.4174	1.42231	3.15805	0.000791104	0.0110429
ENSG00000111424	VDR	1.19125	1.19241	5.02755	1.13863e-05	0.000300254
ENSG00000111640	GAPDH	0.436584	0.436595	9.91165	0.00192107	0.022508
ENSG00000111885	MAN1A1	-1.16699	-1.1671	7.89751	2.85914e-15	1.27464e-12
ENSG00000111897	SERINC1	-0.648785	-0.648897	6.92913	2.03363e-05	0.000498484
ENSG00000111961	SASH1	-1.81665	-1.8173	6.582	3.50765e-09	2.37658e-07
ENSG00000112033	PPARD	0.555333	0.55554	6.02483	8.69641e-05	0.0017231
ENSG00000112195	TREML2	1.16677	1.17676	1.94626	0.000100743	0.00196877
ENSG00000112232	KHDRBS2	-2.70652	-2.77933	0.993825	1.24996e-06	4.16635e-05
ENSG00000112414	ADGRG6	-0.765612	-0.765889	5.89806	0.000219798	0.00383818
ENSG00000112419	PHACTR2	-0.61912	-0.619319	6.00099	0.000219036	0.00383408
ENSG00000112561	TFEB	0.728509	0.728825	5.63286	2.49824e-06	7.76467e-05
ENSG00000112759	SLC29A1	0.685417	0.685848	5.14077	6.36838e-05	0.00132809
ENSG00000112893	MAN2A1	0.514718	0.514854	6.26494	0.00162824	0.0199215
ENSG00000112936	C7	-1.64382	-1.64802	4.58465	0.00413995	0.0409858
ENSG00000113070	HBEGF	-1.13665	-1.13691	6.72678	3.47019e-08	1.83354e-06
ENSG00000113269	RNF130	-0.539595	-0.539643	7.94184	0.00012154	0.00230877
ENSG00000113273	ARSB	-0.60467	-0.605	5.40726	0.000194399	0.00347531
ENSG00000113368	LMNB1	0.965412	0.965573	7.23245	1.60316e-05	0.000406953
ENSG00000113369	ARRDC3	-0.9215	-0.921628	7.4582	4.68142e-08	2.3767e-06
ENSG00000113504	SLC12A7	-0.539288	-0.539442	6.20405	0.000922636	0.0125295
ENSG00000113552	GNPDA1	-0.824522	-0.825026	5.24832	0.000123587	0.00234142
ENSG00000113555	PCDH12	-2.98634	-2.99102	4.6013	3.07841e-11	3.65972e-09
ENSG00000113749	HRH2	-1.1767	-1.17885	3.74046	1.20156e-07	5.34001e-06
ENSG00000113758	DBN1	3.19211	3.19757	5.14516	7.15632e-12	9.84043e-10
ENSG00000113761	ZNF346	0.816745	0.818469	3.48106	0.000537714	0.00804092
ENSG00000113811	SELENOK	-0.703202	-0.70375	4.89462	0.000113189	0.00217622
ENSG00000114062	UBE3A	-0.49716	-0.497296	6.31807	0.00416843	0.041182
ENSG00000114251	WNT5A	2.24977	2.25146	5.55389	1.46302e-14	4.96938e-12
ENSG00000114315	HES1	-0.831621	-0.832037	5.66522	0.00200728	0.0232592
ENSG00000114541	FRMD4B	-0.81529	-0.815406	7.26603	9.29499e-08	4.3193e-06
ENSG00000114737	CISH	-1.17116	-1.17225	4.45553	1.71618e-07	7.37442e-06
ENSG00000114770	ABCC5	-0.833459	-0.833732	6.33218	8.4384e-05	0.00168367
ENSG00000115009	CCL20	1.26496	1.27851	1.94046	0.00496516	0.0472871
ENSG00000115165	CYTIP	0.476142	0.476292	6.28924	0.00398665	0.0400456
ENSG00000115183	TANC1	2.2085	2.21249	4.25761	3.28813e-13	6.79832e-11
ENSG00000115232	ITGA4	0.448584	0.448605	8.80096	0.000654749	0.00949169
ENSG00000115263	GCG	-1.62229	-1.62226	7.30883	0.0040635	0.0405667
ENSG00000115414	FN1	2.32616	2.32635	9.76161	3.19524e-08	1.70724e-06
ENSG00000115561	CHMP3	-0.61335	-0.613473	6.72034	1.93065e-05	0.000475694
ENSG00000115594	IL1R1	-0.87035	-0.872301	3.63531	0.00210813	0.0241757
ENSG00000115718	PROC	1.43894	1.45671	1.84394	0.00404693	0.0404296
ENSG00000115758	ODC1	0.602622	0.60301	5.2818	0.000353818	0.00570992
ENSG00000115828	QPCT	0.721292	0.723058	3.59803	0.00175586	0.021032
ENSG00000115902	SLC1A4	0.899223	0.899476	6.33895	5.53088e-10	4.48316e-08
ENSG00000115963	RND3	-2.72328	-2.72592	5.75016	8.52898e-11	9.01292e-09
ENSG00000116031	CD207	4.32628	4.42983	1.8524	5.03536e-10	4.20085e-08
ENSG00000116096	SPR	-0.702022	-0.704978	2.77767	0.0052406	0.0494133
ENSG00000116157	GPX7	0.956682	0.959347	3.22869	1.66513e-05	0.00041675
ENSG00000116544	DLGAP3	-0.871739	-0.874044	3.43214	0.00449041	0.043757
ENSG00000116574	RHOU	-0.908988	-0.910219	4.22502	4.04198e-07	1.58851e-05
ENSG00000116641	DOCK7	-0.653273	-0.653664	5.15261	0.000288364	0.00480584
ENSG00000116701	NCF2	-0.572324	-0.572405	7.41937	0.000516384	0.00779548
ENSG00000116729	WLS	-2.59953	-2.60164	5.4334	2.03746e-14	6.49694e-12
ENSG00000116774	OLFML3	2.08486	2.08531	7.20914	3.69748e-14	1.0765e-11
ENSG00000116793	PHTF1	0.527873	0.528719	3.74684	0.00510772	0.0484164
ENSG00000116852	KIF21B	1.03917	1.03945	6.52329	1.011e-12	1.71701e-10
ENSG00000116990	MYCL	0.851458	0.852534	3.89528	1.65159e-05	0.000415409
ENSG00000117091	CD48	0.740637	0.741305	4.9109	4.36803e-05	0.000958681
ENSG00000117115	PADI2	2.62545	2.62647	7.08421	6.69648e-15	2.514e-12
ENSG00000117154	IGSF21	-1.04136	-1.04151	7.50978	9.52696e-05	0.00186436
ENSG00000117245	KIF17	0.924931	0.927838	2.8577	0.000333346	0.0054163
ENSG00000117298	ECE1	1.02949	1.03204	3.33748	0.0049356	0.0471293
ENSG00000117335	CD46	-0.530533	-0.530641	6.69499	4.89508e-05	0.0010517
ENSG00000117500	TMED5	-0.493751	-0.493813	7.53135	0.000223551	0.0038845
ENSG00000117602	RCAN3	0.642051	0.642332	5.78859	0.000393751	0.00623253
ENSG00000117676	RPS6KA1	0.580289	0.580424	6.60595	2.99088e-05	0.000692662
ENSG00000117877	POLR1G	0.575723	0.576091	5.20312	7.34322e-05	0.00149441
ENSG00000118004	COLEC11	-2.18975	-2.23185	1.12347	0.00015762	0.00287546
ENSG00000118217	ATF6	-0.509941	-0.510072	6.32865	7.02312e-05	0.00143747
ENSG00000118257	NRP2	-1.05371	-1.05412	6.07992	2.1013e-09	1.50944e-07
ENSG00000118263	KLF7	-0.670383	-0.670661	5.75879	1.15999e-05	0.000304323
ENSG00000118454	ANKRD13C	-0.631984	-0.632706	4.33138	0.00144668	0.018088
ENSG00000118515	SGK1	0.685403	0.685432	9.35594	0.000290092	0.00481776
ENSG00000118596	SLC16A7	-0.964121	-0.967153	3.44703	0.00214738	0.024488
ENSG00000118690	ARMC2	-0.977954	-0.983436	2.20811	0.00394683	0.0397077
ENSG00000118762	PKD2	0.59326	0.593709	4.97596	0.000522506	0.00787125
ENSG00000118785	SPP1	1.6907	1.69072	11.8304	8.60108e-07	3.09076e-05
ENSG00000118855	MFSD1	-0.554871	-0.554949	7.24498	3.65823e-05	0.000827073
ENSG00000118939	UCHL3	0.611392	0.612076	4.42087	4.83357e-05	0.00104478
ENSG00000118960	HS1BP3	-0.547572	-0.547959	5.09296	0.000349072	0.0056461
ENSG00000119042	SATB2	-0.993673	-0.997737	2.45408	0.000481534	0.00737969
ENSG00000119138	KLF9	-0.71595	-0.716156	6.29897	5.81349e-07	2.19405e-05
ENSG00000119403	PHF19	0.659049	0.65934	5.87623	0.000667583	0.00961994
ENSG00000119535	CSF3R	0.92132	0.921508	6.69618	3.56603e-08	1.87033e-06
ENSG00000119729	RHOQ	-0.582907	-0.583032	6.64469	3.00239e-05	0.0006942
ENSG00000119865	CNRIP1	-2.19057	-2.1949	3.96515	2.61969e-09	1.83198e-07
ENSG00000119900	OGFRL1	0.674946	0.674979	8.7495	5.2473e-06	0.000151534
ENSG00000119922	IFIT2	-0.710744	-0.711167	5.22199	0.000269655	0.00454715
ENSG00000119950	MXI1	-0.658194	-0.659244	3.93813	0.00462686	0.0446499
ENSG00000119969	HELLS	1.16633	1.16727	5.158	9.46665e-06	0.000256264
ENSG00000120254	MTHFD1L	0.960008	0.960426	5.81698	2.77076e-10	2.48601e-08
ENSG00000120256	LRP11	-0.943531	-0.947681	2.57352	0.000669333	0.00963542
ENSG00000120262	CCDC170	-0.84983	-0.850392	5.03294	0.000655356	0.00949169
ENSG00000120318	ARAP3	1.53599	1.53935	3.94669	4.18496e-09	2.76401e-07
ENSG00000120457	KCNJ5	-1.20744	-1.20848	5.33489	5.46074e-07	2.09129e-05
ENSG00000120594	PLXDC2	0.589112	0.589129	9.70707	5.91461e-05	0.0012544
ENSG00000120686	UFM1	-0.593176	-0.593395	5.83622	2.3899e-05	0.000573977
ENSG00000120833	SOCS2	-1.60072	-1.61018	2.43964	0.000692052	0.00990252
ENSG00000120875	DUSP4	1.28817	1.29092	3.82673	3.99025e-05	0.000885302
ENSG00000120885	CLU	-1.10352	-1.10449	4.65477	0.00148729	0.0184984
ENSG00000120896	SORBS3	-1.06421	-1.06449	6.43862	5.89502e-13	1.06454e-10
ENSG00000121104	FAM117A	0.912532	0.919584	1.58167	0.00183242	0.0216581
ENSG00000121211	MND1	1.25818	1.26188	3.48333	3.43573e-05	0.000782973
ENSG00000121297	TSHZ3	-2.00952	-2.01202	4.65529	4.9506e-13	9.49068e-11
ENSG00000121310	ECHDC2	0.825766	0.82798	3.23147	0.000422828	0.00662137
ENSG00000121691	CAT	-0.504528	-0.504626	6.76192	5.78279e-05	0.00122947
ENSG00000121716	PILRB	1.03618	1.0382	3.64392	0.00106838	0.0140604
ENSG00000121749	TBC1D15	-0.557813	-0.558093	5.42472	0.00252509	0.0278169
ENSG00000121895	TMEM156	2.26636	2.27247	3.55113	2.3633e-13	5.26794e-11
ENSG00000122126	OCRL	-0.589342	-0.5899	4.38946	0.00254475	0.0279472
ENSG00000122176	FMOD	-2.42104	-2.48044	0.779363	1.84257e-05	0.000456356
ENSG00000122641	INHBA	0.892967	0.897993	2.41913	0.00100005	0.0133584
ENSG00000122778	KIAA1549	-2.19555	-2.22122	1.65892	1.93989e-07	8.28576e-06
ENSG00000122884	P4HA1	-0.715821	-0.716083	5.9742	1.08789e-06	3.69521e-05
ENSG00000122952	ZWINT	0.668974	0.669656	4.85624	0.0032475	0.0340903
ENSG00000123095	BHLHE41	1.33188	1.33208	7.54518	3.19407e-08	1.70724e-06
ENSG00000123096	SSPN	1.24939	1.25437	2.76203	0.0011237	0.0146802
ENSG00000123104	ITPR2	-0.61465	-0.614689	8.27003	0.000488469	0.00745295
ENSG00000123124	WWP1	-1.18833	-1.1889	5.59775	5.47714e-10	4.46496e-08
ENSG00000123213	NLN	-0.510654	-0.510921	5.54736	0.00226659	0.0256222
ENSG00000123329	ARHGAP9	0.464551	0.464642	6.85014	0.00331635	0.0346601
ENSG00000123342	MMP19	-1.77307	-1.7785	4.01465	8.11929e-07	2.93984e-05
ENSG00000123384	LRP1	-1.0374	-1.03742	10.4276	2.64786e-12	4.01854e-10
ENSG00000123473	STIL	0.919167	0.921444	3.36814	0.000697874	0.00997583
ENSG00000123595	RAB9A	-0.583591	-0.584062	4.82644	4.60462e-05	0.000999841
ENSG00000123643	SLC36A1	-0.718412	-0.718933	4.99082	0.000541781	0.00809323
ENSG00000123684	LPGAT1	0.784245	0.784445	6.43884	4.68556e-07	1.8066e-05
ENSG00000123689	G0S2	1.08959	1.08981	8.61316	0.00211727	0.0242416
ENSG00000123815	COQ8B	0.769155	0.771543	2.9576	0.00323352	0.0340187
ENSG00000124019	FAM124B	-0.955849	-0.961779	1.98951	0.00176594	0.0210577
ENSG00000124140	SLC12A5	-1.16033	-1.168	2.28991	0.0021628	0.0246053
ENSG00000124216	SNAI1	1.18523	1.1879	3.98207	0.000379273	0.00603875
ENSG00000124256	ZBP1	1.50919	1.53028	1.17363	2.54745e-05	0.000603687
ENSG00000124313	IQSEC2	0.803354	0.803686	5.83745	1.80814e-07	7.74621e-06
ENSG00000124406	ATP8A1	0.826478	0.827592	4.08204	0.000419291	0.00658767
ENSG00000124491	F13A1	-3.71102	-3.71122	9.95122	2.47773e-17	2.20921e-14
ENSG00000124496	TRERF1	0.660531	0.661159	4.61301	6.28141e-05	0.00131201
ENSG00000124813	RUNX2	0.717077	0.717467	5.36442	5.92646e-05	0.0012544
ENSG00000125245	GPR18	1.91992	1.94318	1.29445	3.54838e-09	2.37658e-07
ENSG00000125257	ABCC4	1.15694	1.15749	5.5221	1.11421e-11	1.44503e-09
ENSG00000125430	HS3ST3B1	0.926527	0.928607	3.50214	6.5937e-05	0.00136525
ENSG00000125637	PSD4	0.545022	0.545155	6.4409	0.00125128	0.0160818
ENSG00000125657	TNFSF9	0.878948	0.881493	3.46829	0.0019099	0.0224252
ENSG00000125730	C3	2.42637	2.4264	11.3996	9.36503e-16	4.9482e-13
ENSG00000125735	TNFSF14	0.940933	0.94309	3.94219	0.00357304	0.0368036
ENSG00000125746	EML2	0.975931	0.977344	4.06302	2.10047e-05	0.000509855
ENSG00000125810	CD93	-0.579526	-0.579549	9.05269	0.0018572	0.0218712
ENSG00000125844	RRBP1	-0.411514	-0.411543	8.30625	0.00384374	0.0389452
ENSG00000125845	BMP2	-2.48858	-2.54337	1.27043	2.34157e-06	7.39063e-05
ENSG00000125868	DSTN	-0.549997	-0.550247	5.72285	0.00127147	0.016268
ENSG00000126003	PLAGL2	0.489102	0.48964	4.25751	0.00387402	0.0391685
ENSG00000126016	AMOT	1.40863	1.41248	3.15991	3.37252e-05	0.000771031
ENSG00000126106	TMEM53	-0.804749	-0.810552	1.89963	0.00203202	0.0234537
ENSG00000126217	MCF2L	1.47229	1.47299	5.70295	1.09827e-07	4.9898e-06
ENSG00000126351	THRA	-0.960123	-0.960739	5.16883	8.19763e-08	3.87243e-06
ENSG00000126787	DLGAP5	0.897406	0.899205	3.99485	0.00452867	0.0440396
ENSG00000126822	PLEKHG3	-2.53477	-2.54088	3.89307	6.40991e-11	7.08837e-09
ENSG00000126947	ARMCX1	-0.709317	-0.710748	3.54682	0.000400448	0.00631247
ENSG00000127022	CANX	-0.391715	-0.391722	10.292	0.00371402	0.0379816
ENSG00000127124	HIVEP3	0.799513	0.799692	6.66476	7.46811e-07	2.7318e-05
ENSG00000127507	ADGRE2	0.588843	0.588954	6.8326	0.000282815	0.00473325
ENSG00000127528	KLF2	-0.943936	-0.944057	7.67495	2.98564e-05	0.000692571
ENSG00000127586	CHTF18	0.910318	0.911901	3.6906	0.00148596	0.018498
ENSG00000127838	PNKD	-0.547187	-0.547604	4.84495	0.00286206	0.0309085
ENSG00000127955	GNAI1	0.924809	0.925713	4.2713	0.0013636	0.0172151
ENSG00000128245	YWHAH	0.784621	0.78464	9.85226	1.66908e-10	1.64214e-08
ENSG00000128283	CDC42EP1	-1.03981	-1.04341	2.99845	0.0015883	0.0194997
ENSG00000128309	MPST	0.523895	0.524602	3.99963	0.00478293	0.0459459
ENSG00000128383	APOBEC3A	1.72153	1.75398	1.31898	0.000624821	0.00913289
ENSG00000128512	DOCK4	1.00376	1.00383	8.45521	7.60166e-10	5.92597e-08
ENSG00000128595	CALU	-0.743652	-0.743774	7.20604	7.77461e-07	2.8294e-05
ENSG00000128602	SMO	-1.65934	-1.6789	1.43321	0.00092465	0.012539
ENSG00000128872	TMOD2	-0.872951	-0.873416	5.39808	8.86199e-07	3.15275e-05
ENSG00000128944	KNSTRN	0.701495	0.701962	5.2089	0.00166527	0.0202865
ENSG00000129007	CALML4	-0.566384	-0.566817	4.80362	0.00241722	0.0269617
ENSG00000129226	CD68	-0.738361	-0.738372	10.7295	5.3251e-09	3.43746e-07
ENSG00000129353	SLC44A2	1.35398	1.35539	4.64791	2.80742e-05	0.000654423
ENSG00000129515	SNX6	-1.01438	-1.01462	6.61219	5.99261e-09	3.75448e-07
ENSG00000129538	RNASE1	-5.34574	-5.34747	8.75733	2.08655e-20	5.95333e-17
ENSG00000129682	FGF13	-3.87515	-4.05301	1.23708	6.79941e-06	0.000191322
ENSG00000129757	CDKN1C	0.870288	0.872757	2.77839	0.00137818	0.017361
ENSG00000130052	STARD8	-0.705383	-0.705853	5.15025	7.87761e-08	3.73362e-06
ENSG00000130147	SH3BP4	1.11977	1.12128	4.37259	5.78136e-07	2.18772e-05
ENSG00000130164	LDLR	-1.56226	-1.56403	4.84754	2.00514e-05	0.000493195
ENSG00000130309	COLGALT1	-0.476082	-0.476143	7.38849	0.000352271	0.0056914
ENSG00000130340	SNX9	-1.25474	-1.2551	6.32136	3.85881e-17	3.05832e-14
ENSG00000130559	CAMSAP1	0.674429	0.674644	6.0898	0.0034555	0.0357997
ENSG00000130592	LSP1	1.08457	1.08466	8.46596	3.77342e-06	0.000111684
ENSG00000130762	ARHGEF16	-1.8496	-1.89604	0.749511	0.000722068	0.0102193
ENSG00000130830	MPP1	-0.454361	-0.454455	6.8348	0.00273042	0.0297014
ENSG00000130962	PRRG1	-2.93111	-2.97558	1.59956	9.75498e-06	0.000261097
ENSG00000131042	LILRB2	-1.05102	-1.05131	6.41332	4.26903e-10	3.64682e-08
ENSG00000131242	RAB11FIP4	2.75387	2.76395	3.3953	1.02007e-10	1.04693e-08
ENSG00000131370	SH3BP5	-1.47304	-1.47376	5.80662	2.18103e-09	1.55103e-07
ENSG00000131398	KCNC3	0.815289	0.815732	5.26106	2.51211e-06	7.77392e-05
ENSG00000131401	NAPSB	2.21038	2.21216	5.91876	7.87856e-14	1.94875e-11
ENSG00000131669	NINJ1	-0.924232	-0.924364	7.50717	1.80524e-05	0.000448669
ENSG00000131725	WDR44	-0.663342	-0.6637	5.28736	6.68266e-05	0.00137966
ENSG00000131759	RARA	-0.599145	-0.599503	5.066	0.00521796	0.0492324
ENSG00000131773	KHDRBS3	0.874479	0.876961	3.11731	0.00208444	0.0239233
ENSG00000131873	CHSY1	-0.504316	-0.504532	5.60376	0.00172467	0.020778
ENSG00000132122	SPATA6	0.678556	0.679205	4.73372	0.003268	0.0342551
ENSG00000132182	NUP210	1.3942	1.39465	6.38513	6.45933e-11	7.08837e-09
ENSG00000132205	EMILIN2	-0.675905	-0.675954	8.36609	2.69921e-07	1.08777e-05
ENSG00000132329	RAMP1	1.33967	1.37228	0.898793	0.0044346	0.0432723
ENSG00000132334	PTPRE	-0.879994	-0.880056	8.20245	9.14071e-08	4.26148e-06
ENSG00000132405	TBC1D14	-1.201	-1.20119	7.24835	1.78315e-09	1.30453e-07
ENSG00000132514	CLEC10A	-1.42142	-1.42266	5.2644	1.44194e-06	4.76175e-05
ENSG00000132589	FLOT2	0.545123	0.545216	6.97304	0.000764232	0.010752
ENSG00000132623	ANKEF1	-0.90415	-0.910038	1.97103	0.00178009	0.0211447
ENSG00000132669	RIN2	-0.650555	-0.650692	6.73553	0.000128301	0.00241675
ENSG00000132688	NES	1.09715	1.09817	5.06792	0.00019503	0.00348223
ENSG00000132718	SYT11	0.614495	0.614695	6.06016	1.65441e-05	0.000415409
ENSG00000132819	RBM38	0.914749	0.915526	4.82663	9.83089e-07	3.41235e-05
ENSG00000132846	ZBED3	-0.551124	-0.55198	3.95081	0.00431553	0.0422839
ENSG00000132965	ALOX5AP	0.744913	0.744967	8.34649	1.27349e-06	4.22502e-05
ENSG00000133030	MPRIP	0.811324	0.811403	7.79076	1.51514e-07	6.61007e-06
ENSG00000133055	MYBPH	2.94375	3.0573	0.831825	9.14949e-07	3.19918e-05
ENSG00000133056	PIK3C2B	0.734098	0.734794	4.41249	0.000820223	0.0113495
ENSG00000133104	SPART	-0.647713	-0.648086	5.37052	0.000200843	0.0035726
ENSG00000133112	TPT1	-0.543689	-0.543692	11.9489	0.000941835	0.0127237
ENSG00000133121	STARD13	-1.60058	-1.60165	5.27083	2.9889e-17	2.50822e-14
ENSG00000133246	PRAM1	1.01287	1.01321	6.11413	7.32477e-07	2.68625e-05
ENSG00000133275	CSNK1G2	0.635246	0.635449	6.09894	9.8749e-06	0.000263812
ENSG00000133317	LGALS12	1.77265	1.79376	1.81775	1.47268e-06	4.81863e-05
ENSG00000133460	SLC2A11	0.902929	0.903829	4.02492	0.00374703	0.0382369
ENSG00000133597	ADCK2	1.022	1.02312	4.51336	2.45554e-09	1.72565e-07
ENSG00000133800	LYVE1	-5.70959	-5.71375	7.8917	1.62262e-18	2.57203e-15
ENSG00000133812	SBF2	-0.464343	-0.464481	6.11401	0.00213558	0.024373
ENSG00000133835	HSD17B4	-0.647553	-0.64762	7.76501	6.13436e-05	0.00128695
ENSG00000134042	MRO	-1.67677	-1.68422	3.09038	0.000283013	0.00473325
ENSG00000134207	SYT6	1.84636	1.85199	3.16668	1.11931e-07	5.05465e-06
ENSG00000134215	VAV3	-0.759731	-0.760266	5.11115	0.00392276	0.0395213
ENSG00000134222	PSRC1	0.774907	0.776765	3.50251	0.00120867	0.0156044
ENSG00000134250	NOTCH2	-0.648078	-0.648217	6.80871	0.00105133	0.0139001
ENSG00000134255	CEPT1	-0.762561	-0.763164	4.77174	7.36849e-06	0.00020652
ENSG00000134256	CD101	1.84514	1.84989	3.36971	9.83612e-08	4.52652e-06
ENSG00000134278	SPIRE1	-0.884244	-0.884842	5.21931	1.09483e-06	3.70996e-05
ENSG00000134369	NAV1	0.600092	0.60018	7.21171	1.11176e-05	0.000295353
ENSG00000134460	IL2RA	-4.69696	-4.7175	4.97853	4.16634e-15	1.6982e-12
ENSG00000134470	IL15RA	-0.796723	-0.798558	3.34271	0.00133882	0.0169775
ENSG00000134508	CABLES1	-1.34906	-1.35075	4.31548	1.10419e-05	0.000293889
ENSG00000134575	ACP2	-0.976209	-0.976947	4.9514	3.39611e-06	0.00010157
ENSG00000134594	RAB33A	1.52682	1.5565	0.862425	3.71587e-05	0.000838776
ENSG00000134627	PIWIL4	-1.17671	-1.19506	0.974162	0.00303753	0.0323383
ENSG00000134744	TUT4	0.559425	0.559645	5.75307	0.00239498	0.0267556
ENSG00000134755	DSC2	-1.62225	-1.62273	6.44862	6.09981e-14	1.67346e-11
ENSG00000134853	PDGFRA	-1.69457	-1.71233	2.59127	0.00403549	0.0403719
ENSG00000134954	ETS1	0.742655	0.743162	5.17594	0.00201031	0.0232592
ENSG00000135046	ANXA1	-0.550251	-0.550277	8.92298	0.00106262	0.0139976
ENSG00000135047	CTSL	-1.05111	-1.05125	7.77047	9.12452e-10	6.99841e-08
ENSG00000135048	CEMIP2	-1.23649	-1.23713	5.50754	8.95231e-07	3.1614e-05
ENSG00000135074	ADAM19	1.65676	1.66241	2.88888	3.80825e-05	0.000855568
ENSG00000135272	MDFIC	-1.10644	-1.10681	6.25332	1.00926e-06	3.46941e-05
ENSG00000135298	ADGRB3	1.45324	1.46587	1.49122	5.13368e-05	0.00109966
ENSG00000135404	CD63	-0.544093	-0.54413	8.57535	0.000347358	0.00562476
ENSG00000135426	TESPA1	1.53744	1.5463	2.16459	1.48214e-05	0.000380292
ENSG00000135535	CD164	-0.480225	-0.480261	8.27102	0.00167172	0.0203141
ENSG00000135549	PKIB	1.27521	1.27663	4.74222	1.53777e-08	8.85808e-07
ENSG00000135596	MICAL1	0.919753	0.919917	7.03571	5.4396e-09	3.47988e-07
ENSG00000135605	TEC	-1.64653	-1.64949	3.80128	5.32768e-13	1.00006e-10
ENSG00000135643	KCNMB4	-1.23016	-1.23642	2.48229	8.55664e-05	0.00170413
ENSG00000135677	GNS	-0.65329	-0.653362	7.6593	6.91771e-05	0.00141997
ENSG00000135678	CPM	-1.68215	-1.68237	7.74369	1.56032e-14	5.17664e-12
ENSG00000135723	FHOD1	0.744857	0.745195	5.65336	2.34411e-06	7.39063e-05
ENSG00000135749	PCNX2	1.33419	1.33507	5.04966	9.90973e-07	3.43136e-05
ENSG00000135821	GLUL	-0.68195	-0.681974	9.33953	8.27812e-07	2.98221e-05
ENSG00000135823	STX6	0.694076	0.694176	7.30253	2.10803e-07	8.89739e-06
ENSG00000135838	NPL	-1.15251	-1.15325	5.4863	2.3071e-09	1.62936e-07
ENSG00000135862	LAMC1	-1.31809	-1.32192	3.81785	0.00233851	0.0263101
ENSG00000135905	DOCK10	0.63356	0.633617	7.96536	7.89663e-06	0.000219597
ENSG00000135926	TMBIM1	-0.55155	-0.551723	6.27963	0.000939243	0.0127109
ENSG00000135929	CYP27A1	-0.901177	-0.903228	4.33538	0.00359878	0.037042
ENSG00000135976	ANKRD36	0.79429	0.794866	5.09668	0.00143294	0.0179634
ENSG00000136010	ALDH1L2	-1.09139	-1.09488	3.08245	4.82111e-05	0.00104367
ENSG00000136040	PLXNC1	0.601225	0.601281	7.92674	0.000214528	0.00377368
ENSG00000136044	APPL2	-0.652849	-0.653273	4.97073	0.000682716	0.00978857
ENSG00000136048	DRAM1	-0.966043	-0.966566	5.49875	1.26598e-06	4.2099e-05
ENSG00000136068	FLNB	1.18999	1.1903	6.78642	7.57579e-07	2.7641e-05
ENSG00000136104	RNASEH2B	-0.742817	-0.743647	4.37168	0.00246528	0.0273482
ENSG00000136153	LMO7	1.68521	1.68615	5.633	2.59671e-14	7.88185e-12
ENSG00000136158	SPRY2	0.533492	0.533908	4.80178	0.000918704	0.012494
ENSG00000136160	EDNRB	-0.87656	-0.878282	3.71983	0.00378568	0.038521
ENSG00000136270	TBRG4	0.726218	0.72765	3.61978	0.00321937	0.0339199
ENSG00000136305	CIDEB	-0.62186	-0.62217	5.64241	0.000749829	0.0105702
ENSG00000136371	MTHFS	0.742097	0.743255	4.07822	3.10375e-05	0.000715316
ENSG00000136383	ALPK3	0.849856	0.850843	4.26222	0.00221169	0.0250811
ENSG00000136436	CALCOCO2	-0.730528	-0.730629	7.3083	1.96291e-07	8.33601e-06
ENSG00000136490	LIMD2	0.59738	0.597929	4.76583	0.00138569	0.0174016
ENSG00000136603	SKIL	0.750202	0.750281	7.75681	2.2783e-07	9.42096e-06
ENSG00000136630	HLX	-0.973493	-0.974042	5.21011	1.12972e-05	0.000298456
ENSG00000136634	IL10	-1.65043	-1.65184	5.07096	4.28886e-09	2.81958e-07
ENSG00000136682	ZNG1B	0.505781	0.505988	5.88349	0.000863051	0.0118274
ENSG00000136689	IL1RN	-0.633408	-0.634343	5.04129	0.00379724	0.0386112
ENSG00000136732	GYPC	-1.38717	-1.3875	6.96928	4.17541e-11	4.8428e-09
ENSG00000136738	STAM	-0.55877	-0.559405	4.18517	0.000537648	0.00804092
ENSG00000136826	KLF4	-0.618243	-0.618273	9.0855	0.00494508	0.0471567
ENSG00000136869	TLR4	-0.913182	-0.91337	6.69614	2.14366e-08	1.20399e-06
ENSG00000136960	ENPP2	-2.38554	-2.39121	4.11548	1.34737e-08	7.87768e-07
ENSG00000136982	DSCC1	1.1206	1.12574	2.70994	0.000974701	0.0130564
ENSG00000137266	SLC22A23	-1.46896	-1.47923	2.25544	0.00254115	0.0279292
ENSG00000137309	HMGA1	0.580374	0.58049	6.90718	0.000232602	0.00402707
ENSG00000137338	PGBD1	-0.951848	-0.956831	2.22451	0.000330483	0.00538819
ENSG00000137393	RNF144B	-0.767799	-0.768057	6.06834	4.99916e-06	0.000144955
ENSG00000137474	MYO7A	-1.55454	-1.55506	6.26536	1.93541e-12	3.06784e-10
ENSG00000137478	FCHSD2	-0.551076	-0.551162	7.0543	0.000248793	0.00425574
ENSG00000137491	SLCO2B1	-1.01299	-1.01304	8.94493	2.7493e-10	2.48238e-08
ENSG00000137575	SDCBP	-0.527227	-0.527287	7.68624	8.58813e-05	0.00170413
ENSG00000137642	SORL1	1.37873	1.3788	9.18463	4.02847e-11	4.71067e-09
ENSG00000137672	TRPC6	1.93384	1.9639	1.60863	0.000551659	0.00821499
ENSG00000137727	ARHGAP20	1.36912	1.37142	3.60073	1.10073e-06	3.72108e-05
ENSG00000137801	THBS1	-2.59174	-2.59199	9.35354	2.11163e-11	2.59695e-09
ENSG00000137831	UACA	-0.999115	-0.999546	5.74187	8.13819e-06	0.000224999
ENSG00000137834	SMAD6	0.960732	0.962464	3.96029	6.39561e-05	0.00132809
ENSG00000137878	GCOM1	-1.02377	-1.03033	2.61189	0.00459329	0.0444257
ENSG00000137959	IFI44L	-0.878836	-0.88046	3.59557	0.000719847	0.0102183
ENSG00000137960	GIPC2	-1.39933	-1.44571	0.713379	0.00462888	0.0446499
ENSG00000138018	SELENOI	1.00979	1.01181	3.78373	0.000551372	0.00821499
ENSG00000138069	RAB1A	-0.433972	-0.434064	6.71109	0.0012577	0.0161352
ENSG00000138092	CENPO	0.775002	0.776115	4.14185	0.00174737	0.0209655
ENSG00000138279	ANXA7	-0.559804	-0.559984	6.05089	0.00167159	0.0203141
ENSG00000138376	BARD1	0.909627	0.910834	4.32171	0.000923071	0.0125295
ENSG00000138413	IDH1	-1.21385	-1.21417	6.47708	6.51323e-11	7.09296e-09
ENSG00000138449	SLC40A1	-2.24207	-2.24248	7.3175	1.59345e-13	3.66647e-11
ENSG00000138463	SLC49A4	-0.547506	-0.547838	5.11075	0.000262421	0.00445149
ENSG00000138613	APH1B	-0.777119	-0.778586	3.84607	0.00328443	0.0343768
ENSG00000138640	FAM13A	-1.14235	-1.14273	5.99337	2.10556e-09	1.50944e-07
ENSG00000138678	GPAT3	0.631595	0.632153	4.75142	0.00434676	0.0425607
ENSG00000138758	SEPTIN11	-0.590234	-0.590459	5.85969	0.00182066	0.0215548
ENSG00000138760	SCARB2	-0.776338	-0.776405	8.12725	8.67171e-08	4.08286e-06
ENSG00000138785	INTS12	-0.547324	-0.548392	3.49558	0.000978806	0.0130991
ENSG00000139117	CPNE8	-1.29989	-1.30096	4.95174	9.36615e-11	9.68242e-09
ENSG00000139211	AMIGO2	0.566261	0.567462	3.59307	0.00333044	0.0347819
ENSG00000139329	LUM	-1.85622	-1.88536	1.54733	0.00253894	0.0279264
ENSG00000139354	GAS2L3	-0.719206	-0.719728	5.10109	2.10146e-05	0.000509855
ENSG00000139505	MTMR6	-0.499444	-0.499899	4.6049	0.00322894	0.0339956
ENSG00000139514	SLC7A1	0.547323	0.547725	4.97753	0.000316454	0.00519508
ENSG00000139567	ACVRL1	-1.15953	-1.16199	3.59078	7.27733e-05	0.00148312
ENSG00000139626	ITGB7	2.16101	2.17201	2.52197	6.53687e-10	5.20977e-08
ENSG00000139725	RHOF	1.87778	1.88169	3.7661	1.38738e-11	1.72107e-09
ENSG00000139737	SLAIN1	-1.72913	-1.74365	1.84256	1.4964e-05	0.000381889
ENSG00000139793	MBNL2	-0.534656	-0.535018	4.95646	0.00227033	0.0256441
ENSG00000139832	RAB20	-0.55051	-0.550631	6.61044	0.0025519	0.0280041
ENSG00000139970	RTN1	0.620577	0.620754	6.44058	2.25268e-06	7.15739e-05
ENSG00000140022	STON2	-2.41118	-2.41683	3.76165	1.03984e-09	7.89059e-08
ENSG00000140092	FBLN5	-1.64439	-1.65948	2.29316	6.61632e-05	0.00136795
ENSG00000140105	WARS1	0.66844	0.668674	5.96729	0.000338818	0.00549271
ENSG00000140199	SLC12A6	0.455548	0.455702	6.06378	0.00467816	0.0450025
ENSG00000140285	FGF7	-2.03439	-2.11386	0.692005	0.00298666	0.0319638
ENSG00000140332	TLE3	0.48195	0.481999	7.91195	0.00105823	0.0139526
ENSG00000140379	BCL2A1	1.09845	1.09872	7.1427	5.33155e-07	2.05013e-05
ENSG00000140416	TPM1	-0.708585	-0.708888	5.83659	1.02453e-05	0.000273195
ENSG00000140450	ARRDC4	-1.11343	-1.11486	4.32118	8.78021e-08	4.12034e-06
ENSG00000140575	IQGAP1	-0.557267	-0.557279	9.92347	0.000156448	0.00285773
ENSG00000140853	NLRC5	0.722084	0.722925	4.3214	0.00372517	0.0380683
ENSG00000141506	PIK3R5	-0.579145	-0.579201	7.75241	0.000464965	0.00720506
ENSG00000141510	TP53	0.578065	0.578459	5.00376	0.00213549	0.024373
ENSG00000141526	SLC16A3	0.619115	0.619214	7.22261	0.000208849	0.00368287
ENSG00000141562	NARF	0.562414	0.56277	4.96606	0.0029296	0.0314238
ENSG00000141574	SECTM1	-0.811935	-0.812323	5.55518	0.000115557	0.00221281
ENSG00000141577	CEP131	0.508687	0.509182	4.41922	0.00415168	0.0410734
ENSG00000141664	ZCCHC2	-0.820343	-0.820587	6.19054	3.37704e-08	1.79096e-06
ENSG00000141753	IGFBP4	-1.25235	-1.25357	4.81817	0.000235001	0.00404894
ENSG00000141837	CACNA1A	0.94529	0.947417	3.41439	0.00244216	0.0271761
ENSG00000142089	IFITM3	-1.45561	-1.45618	6.01092	2.49141e-10	2.27836e-08
ENSG00000142156	COL6A1	-1.12501	-1.12896	3.06215	0.00519889	0.0490875
ENSG00000142207	URB1	0.652827	0.653444	4.60289	0.000721412	0.0102193
ENSG00000142303	ADAMTS10	0.85566	0.856892	4.06684	0.000627174	0.00915452
ENSG00000142405	NLRP12	0.917289	0.919445	3.73298	9.45594e-05	0.001853
ENSG00000142453	CARM1	-0.650538	-0.650967	5.07665	0.00157164	0.0193285
ENSG00000142583	SLC2A5	1.13976	1.14082	5.59172	1.525e-05	0.000388495
ENSG00000142731	PLK4	0.874266	0.876069	3.80834	0.0041007	0.0407954
ENSG00000142920	AZIN2	2.46068	2.47875	2.73986	4.59343e-07	1.77588e-05
ENSG00000142961	MOB3C	-0.849965	-0.850467	5.26365	2.12349e-07	8.90993e-06
ENSG00000143110	C1orf162	-0.469112	-0.469143	8.51924	0.00408471	0.0406939
ENSG00000143149	ALDH9A1	-0.556428	-0.556666	5.6372	0.000176137	0.0031767
ENSG00000143153	ATP1B1	-0.81565	-0.81596	5.96861	5.68888e-08	2.81797e-06
ENSG00000143162	CREG1	-0.946877	-0.946962	7.98197	7.28964e-10	5.71395e-08
ENSG00000143179	UCK2	0.956849	0.957551	4.93096	5.3728e-10	4.40508e-08
ENSG00000143196	DPT	-2.91208	-3.06176	0.640986	8.39452e-05	0.00167726
ENSG00000143226	FCGR2A	-0.877549	-0.877577	9.43556	4.14185e-07	1.62329e-05
ENSG00000143333	RGS16	1.66536	1.66648	5.49259	1.17792e-12	1.9539e-10
ENSG00000143344	RGL1	-3.03346	-3.0344	6.92386	1.29566e-19	2.64056e-16
ENSG00000143382	ADAMTSL4	-0.74314	-0.744287	3.9677	9.0925e-05	0.0017941
ENSG00000143545	RAB13	-0.770236	-0.770451	6.55576	1.03923e-06	3.55532e-05
ENSG00000143641	GALNT2	0.730142	0.730261	7.15789	7.97238e-05	0.00160679
ENSG00000143771	CNIH4	-0.621869	-0.622813	3.97943	0.00194976	0.022762
ENSG00000143819	EPHX1	-1.52845	-1.53146	3.7856	7.44045e-09	4.57523e-07
ENSG00000143847	PPFIA4	2.12498	2.17387	0.965194	0.00238273	0.0266814
ENSG00000143851	PTPN7	1.03359	1.03411	5.63045	4.27825e-06	0.000125326
ENSG00000143878	RHOB	-0.573404	-0.573418	9.86643	0.00305181	0.0324471
ENSG00000143933	CALM2	-0.648397	-0.648432	8.68375	1.12409e-05	0.000298072
ENSG00000144118	RALB	-0.400411	-0.400491	6.75714	0.00301726	0.0322301
ENSG00000144354	CDCA7	1.23225	1.23617	3.13752	0.000377791	0.00602962
ENSG00000144395	CCDC150	1.5552	1.57375	1.5985	0.00247499	0.0274345
ENSG00000144485	HES6	0.873554	0.878189	2.34387	0.0041219	0.0409492
ENSG00000144504	ANKMY1	0.809968	0.811077	3.96612	0.000703534	0.0100266
ENSG00000144648	ACKR2	1.27692	1.28944	1.83519	0.00218533	0.0248018
ENSG00000144649	GASK1A	-0.984043	-0.989007	2.36852	0.000151396	0.00278762
ENSG00000144668	ITGA9	-0.711538	-0.711867	5.87872	0.00165908	0.0202494
ENSG00000144711	IQSEC1	-1.05251	-1.05281	6.32883	9.57083e-12	1.25264e-09
ENSG00000144724	PTPRG	1.26559	1.26779	4.49304	4.54845e-05	0.00098915
ENSG00000144749	LRIG1	1.21999	1.22307	3.4641	8.73763e-06	0.000238338
ENSG00000145247	OCIAD2	1.58456	1.59449	2.39989	3.75758e-07	1.48492e-05
ENSG00000145287	PLAC8	3.82221	3.82515	5.96706	2.81295e-19	5.0162e-16
ENSG00000145349	CAMK2D	0.583181	0.583541	5.01607	0.00323895	0.0340256
ENSG00000145365	TIFA	0.501561	0.502008	4.74922	0.00349975	0.0361531
ENSG00000145423	SFRP2	-2.13113	-2.17543	1.38602	0.00105645	0.013942
ENSG00000145431	PDGFC	-2.08329	-2.08544	4.75914	3.19489e-15	1.35977e-12
ENSG00000145545	SRD5A1	0.992437	0.995527	3.12057	0.00445143	0.0434067
ENSG00000145632	PLK2	0.610327	0.610516	6.04351	0.00224725	0.0254237
ENSG00000145685	LHFPL2	0.662322	0.662367	8.60347	0.000234726	0.00404894
ENSG00000145687	SSBP2	-0.848619	-0.85012	3.61487	0.000102882	0.00200507
ENSG00000145703	IQGAP2	-1.46382	-1.46396	8.02809	6.02653e-18	7.81586e-15
ENSG00000145708	CRHBP	-2.85387	-2.9065	1.46426	3.40935e-06	0.000101753
ENSG00000145730	PAM	-1.01364	-1.01524	3.89435	0.000300825	0.00496709
ENSG00000145779	TNFAIP8	-0.623643	-0.623915	5.64932	0.000218955	0.00383408
ENSG00000145864	GABRB2	-2.29367	-2.35887	1.81173	0.000486967	0.00745255
ENSG00000145882	PCYOX1L	0.825246	0.825935	4.819	6.88986e-08	3.32063e-06
ENSG00000145936	KCNMB1	1.19223	1.19384	4.23236	1.27538e-12	2.06756e-10
ENSG00000146070	PLA2G7	-1.10451	-1.10598	4.87112	0.000494759	0.0075259
ENSG00000146072	TNFRSF21	-1.32688	-1.32793	5.09254	6.50262e-12	9.1848e-10
ENSG00000146122	DAAM2	-1.64083	-1.64278	5.44782	2.02983e-07	8.59276e-06
ENSG00000146232	NFKBIE	0.546965	0.547117	6.60523	0.00185742	0.0218712
ENSG00000146376	ARHGAP18	-0.631304	-0.631354	8.05832	3.73349e-08	1.94387e-06
ENSG00000146409	SLC18B1	-0.792954	-0.796258	2.70138	0.00431123	0.0422708
ENSG00000146918	NCAPG2	0.714781	0.715186	5.28818	0.00194061	0.0226738
ENSG00000147010	SH3KBP1	0.488995	0.489033	8.06601	0.000106143	0.00205181
ENSG00000147119	CHST7	-0.911114	-0.91258	4.0312	3.05794e-06	9.30161e-05
ENSG00000147251	DOCK11	-0.48045	-0.480513	7.26928	0.00020778	0.00366855
ENSG00000147394	ZNF185	-0.827636	-0.828561	4.59461	2.20728e-07	9.15382e-06
ENSG00000147416	ATP6V1B2	0.79127	0.79134	8.09413	7.11972e-08	3.41986e-06
ENSG00000147434	CHRNA6	2.97255	2.99699	2.7968	2.31e-11	2.81661e-09
ENSG00000147443	DOK2	-1.0482	-1.04879	5.52698	3.64623e-08	1.90539e-06
ENSG00000147454	SLC25A37	1.12278	1.12374	5.09509	1.66542e-06	5.39974e-05
ENSG00000147654	EBAG9	-0.487145	-0.487412	5.28562	0.000638381	0.00928354
ENSG00000147883	CDKN2B	1.08286	1.08492	3.95932	0.000114202	0.00218979
ENSG00000147889	CDKN2A	1.07816	1.08456	2.16333	0.000426095	0.00666521
ENSG00000147912	FBXO10	-1.25491	-1.26773	1.71511	0.00171371	0.0207009
ENSG00000148057	IDNK	-0.687475	-0.690915	2.31771	0.00510066	0.0483817
ENSG00000148175	STOM	-0.681499	-0.681613	7.06907	9.71472e-06	0.000261097
ENSG00000148362	PAXX	0.855877	0.857527	3.73432	6.20433e-06	0.000176317
ENSG00000148429	USP6NL	0.732995	0.733449	5.06752	2.41018e-05	0.000576908
ENSG00000148483	TMEM236	-3.76342	-3.77777	3.90731	2.24962e-15	1.06977e-12
ENSG00000148516	ZEB1	0.864142	0.864738	4.95982	0.000870656	0.0119087
ENSG00000148842	CNNM2	0.469605	0.469949	4.78506	0.00486165	0.0465479
ENSG00000148908	RGS10	0.470564	0.470605	7.9501	0.00302822	0.0322874
ENSG00000149131	SERPING1	-2.33965	-2.34068	6.35208	3.6412e-12	5.35519e-10
ENSG00000149256	TENM4	1.90265	1.90694	3.74962	0.000398118	0.00628965
ENSG00000149269	PAK1	0.656848	0.656943	7.15568	5.46791e-07	2.09129e-05
ENSG00000149418	ST14	0.57418	0.57425	7.52496	0.00292119	0.0313572
ENSG00000149499	EML3	0.596332	0.596885	4.44247	0.00380544	0.038667
ENSG00000149591	TAGLN	-1.05736	-1.06102	2.90288	0.000702371	0.01002
ENSG00000150540	HNMT	-0.949169	-0.94952	6.05187	2.52993e-08	1.39351e-06
ENSG00000150637	CD226	1.69036	1.69337	4.04526	2.18532e-09	1.55103e-07
ENSG00000150782	IL18	0.484407	0.484519	6.61772	0.00124238	0.0159902
ENSG00000150867	PIP4K2A	-0.547951	-0.548014	7.29253	0.00136837	0.01726
ENSG00000150938	CRIM1	-0.921453	-0.923216	3.72451	0.0028701	0.0309691
ENSG00000150961	SEC24D	-0.490304	-0.490506	5.55614	0.00189332	0.0222488
ENSG00000150995	ITPR1	0.853427	0.853589	6.92019	2.02002e-05	0.000496
ENSG00000151090	THRB	-3.42865	-3.44995	3.06138	4.56471e-09	2.97353e-07
ENSG00000151240	DIP2C	-1.97467	-1.97672	4.9261	1.03775e-08	6.14298e-07
ENSG00000151491	EPS8	-0.732756	-0.732876	6.96589	0.000303047	0.00499801
ENSG00000151651	ADAM8	1.27012	1.27254	4.36574	0.000268548	0.00453385
ENSG00000151690	MFSD6	0.764271	0.764875	5.23227	0.000584597	0.00861556
ENSG00000151693	ASAP2	1.0241	1.03193	1.94462	0.000951076	0.0128
ENSG00000151746	BICD1	0.605926	0.606435	4.71648	0.000265899	0.00450512
ENSG00000151835	SACS	0.688383	0.688731	5.41978	6.16987e-06	0.000175687
ENSG00000152104	PTPN14	1.55695	1.55966	4.20618	5.4699e-05	0.00116817
ENSG00000152315	KCNK13	0.877787	0.87975	3.49172	6.88027e-07	2.56405e-05
ENSG00000152503	TRIM36	0.941458	0.942654	4.07709	4.227e-05	0.000930593
ENSG00000152592	DMP1	2.21799	2.24745	1.64346	5.52466e-06	0.000158581
ENSG00000152672	CLEC4F	3.16491	3.24516	1.02481	9.81049e-08	4.52652e-06
ENSG00000152689	RASGRP3	0.906066	0.906695	5.46776	2.6604e-05	0.00062526
ENSG00000153012	LGI2	-3.70416	-3.75769	2.47212	2.90186e-09	2.00961e-07
ENSG00000153048	CARHSP1	0.522137	0.522798	4.27824	0.0038643	0.039098
ENSG00000153071	DAB2	-1.76082	-1.76097	8.24471	2.20068e-17	2.20737e-14
ENSG00000153208	MERTK	-1.27709	-1.27719	8.27611	2.04937e-14	6.49694e-12
ENSG00000153250	RBMS1	-0.716695	-0.717086	5.32672	4.98301e-08	2.4943e-06
ENSG00000153487	ING1	-0.600088	-0.600256	6.30112	0.00171972	0.0207384
ENSG00000153814	JAZF1	1.61687	1.61772	5.76297	7.92408e-10	6.11457e-08
ENSG00000153823	PID1	-2.57019	-2.57254	5.4592	3.5579e-13	7.251e-11
ENSG00000153885	KCTD15	0.88376	0.887057	2.95619	0.00135263	0.0171069
ENSG00000153898	MCOLN2	1.81192	1.8253	1.83755	9.21488e-06	0.000249923
ENSG00000153944	MSI2	0.807481	0.808085	4.8213	8.70997e-07	3.1142e-05
ENSG00000154237	LRRK1	0.637427	0.637539	6.74101	0.000194246	0.00347531
ENSG00000154309	DISP1	-0.734668	-0.735692	3.94398	0.000712416	0.0101329
ENSG00000154310	TNIK	-1.35572	-1.35999	3.13047	9.08001e-06	0.000247205
ENSG00000154328	NEIL2	-0.993231	-0.995962	3.13029	1.78539e-06	5.76253e-05
ENSG00000154589	LY96	-0.838526	-0.841072	3.0916	6.88316e-05	0.00141492
ENSG00000154639	CXADR	2.44283	2.4558	2.75859	3.15228e-06	9.52763e-05
ENSG00000154783	FGD5	1.01259	1.01319	5.76154	0.00021216	0.00373663
ENSG00000155380	SLC16A1	0.6759	0.676547	4.50869	0.00478848	0.0459459
ENSG00000155657	TTN	-1.55877	-1.5603	5.11356	0.00497206	0.0473191
ENSG00000155659	VSIG4	-0.912394	-0.912428	9.30148	3.52375e-08	1.85497e-06
ENSG00000155660	PDIA4	-0.597629	-0.597674	8.30673	4.51149e-05	0.000985582
ENSG00000155792	DEPTOR	-0.64206	-0.642241	6.16804	0.000283692	0.00473906
ENSG00000155962	CLIC2	-1.84994	-1.85197	4.49701	1.96843e-10	1.87211e-08
ENSG00000156113	KCNMA1	-0.836556	-0.837081	5.98195	2.63439e-05	0.000620167
ENSG00000156171	DRAM2	-0.544858	-0.5452	5.18502	0.00248842	0.0275192
ENSG00000156265	MAP3K7CL	1.23824	1.25525	1.3208	0.00139447	0.0174966
ENSG00000156299	TIAM1	0.519766	0.519895	6.49518	0.00169591	0.0205033
ENSG00000156535	CD109	0.883783	0.884705	5.02562	0.00102893	0.0136801
ENSG00000157017	GHRL	1.52663	1.54144	1.36483	0.000324722	0.00531247
ENSG00000157045	NTAN1	-0.578339	-0.578766	4.9732	7.97424e-05	0.00160679
ENSG00000157107	FCHO2	-1.33442	-1.33473	6.82011	7.40144e-14	1.92843e-11
ENSG00000157303	SUSD3	1.08143	1.08363	3.61059	2.18612e-07	9.09249e-06
ENSG00000157625	TAB3	-0.563404	-0.563865	4.70769	0.00110946	0.0145207
ENSG00000157657	ZNF618	0.99839	0.998676	6.35224	5.35145e-09	3.43891e-07
ENSG00000157933	SKI	0.632462	0.632515	7.95838	0.000296731	0.00490518
ENSG00000158195	WASF2	-0.473773	-0.473811	7.89953	0.00252733	0.0278201
ENSG00000158270	COLEC12	-3.41173	-3.41385	6.5215	1.39531e-15	6.86397e-13
ENSG00000158290	CUL4B	-0.45465	-0.454862	5.43993	0.00268296	0.02924
ENSG00000158473	CD1D	0.680893	0.681548	4.57171	0.000295065	0.00488328
ENSG00000158517	NCF1	0.584591	0.584752	6.23924	0.000499953	0.00758758
ENSG00000158711	ELK4	0.628592	0.628766	6.1569	0.00462899	0.0446499
ENSG00000158714	SLAMF8	-0.878071	-0.87856	5.44433	1.50606e-06	4.91658e-05
ENSG00000158813	EDA	-1.69604	-1.70608	2.43374	0.000259576	0.00441372
ENSG00000158850	B4GALT3	0.707173	0.708359	3.69637	0.00153019	0.0189002
ENSG00000158887	MPZ	0.846963	0.855761	1.23946	0.00145935	0.0181985
ENSG00000159023	EPB41	0.761726	0.761979	6.11802	6.04367e-07	2.26892e-05
ENSG00000159189	C1QC	-0.622857	-0.622864	10.8175	0.000111326	0.0021433
ENSG00000159200	RCAN1	-1.01402	-1.01446	5.65912	7.92931e-10	6.11457e-08
ENSG00000159346	ADIPOR1	-0.573999	-0.574065	7.61066	0.000457529	0.00711015
ENSG00000159399	HK2	1.77977	1.78025	6.77357	8.79669e-16	4.82668e-13
ENSG00000159403	C1R	-1.28024	-1.28595	3.15277	0.00528372	0.0496886
ENSG00000159450	TCHH	-1.1531	-1.15363	5.72923	6.82499e-07	2.55552e-05
ENSG00000159618	ADGRG5	2.49932	2.5042	3.76496	2.16007e-13	4.89136e-11
ENSG00000159784	FAM131B	2.13593	2.17163	1.4202	9.30533e-07	3.24572e-05
ENSG00000159788	RGS12	0.971844	0.972375	5.50314	3.20179e-06	9.63151e-05
ENSG00000159842	ABR	0.617447	0.617498	8.03329	7.96296e-07	2.89058e-05
ENSG00000160111	CPAMD8	-2.45611	-2.55988	0.496999	0.000987336	0.0132009
ENSG00000160326	SLC2A6	1.30174	1.3158	1.43169	0.000658522	0.00952356
ENSG00000160593	JAML	-0.672171	-0.67228	6.86461	0.000907295	0.0123624
ENSG00000160683	CXCR5	0.773565	0.780341	1.41026	0.00171741	0.0207281
ENSG00000160712	IL6R	0.539043	0.539143	6.84197	0.000129601	0.00243275
ENSG00000160789	LMNA	-1.06029	-1.06059	7.38772	1.27936e-05	0.000332447
ENSG00000160883	HK3	-0.934263	-0.935096	5.0217	5.91951e-05	0.0012544
ENSG00000160932	LY6E	-0.705214	-0.705863	4.65136	0.000154681	0.00283272
ENSG00000160949	TONSL	0.761976	0.763695	3.55836	0.00251169	0.0277121
ENSG00000160991	ORAI2	1.25895	1.26	5.04381	9.34076e-11	9.68242e-09
ENSG00000161036	LRWD1	0.798122	0.802458	2.26214	0.00404402	0.0404289
ENSG00000161179	YDJC	0.690305	0.692097	3.2538	0.000327541	0.00534633
ENSG00000161267	BDH1	1.05355	1.05942	2.01711	0.000718281	0.0102062
ENSG00000161381	PLXDC1	-1.20207	-1.20471	3.69926	0.00103171	0.0137042
ENSG00000161638	ITGA5	0.640652	0.64084	6.44519	0.00014339	0.00265662
ENSG00000161640	SIGLEC11	-0.778604	-0.778991	5.50237	4.68384e-05	0.0010155
ENSG00000161791	FMNL3	0.532399	0.532438	8.21755	7.98613e-05	0.00160691
ENSG00000161911	TREML1	1.10362	1.11506	1.62266	0.000818412	0.0113495
ENSG00000161955	TNFSF13	-0.730576	-0.730743	6.65851	2.42348e-06	7.54876e-05
ENSG00000161981	SNRNP25	0.610846	0.61154	4.40823	0.000217397	0.00381944
ENSG00000162063	CCNF	0.780851	0.782325	3.80015	0.00417808	0.0412273
ENSG00000162144	CYB561A3	0.630168	0.631057	3.97043	0.00408964	0.0407137
ENSG00000162302	RPS6KA4	0.550396	0.550575	6.0732	0.00391365	0.0394573
ENSG00000162337	LRP5	-1.24762	-1.25228	2.91678	0.000487806	0.00745255
ENSG00000162367	TAL1	1.37307	1.39439	1.51727	0.00406799	0.0405832
ENSG00000162374	ELAVL4	1.00033	1.00537	2.17305	0.00518666	0.0490875
ENSG00000162444	RBP7	-1.90247	-1.90454	4.85274	7.92285e-14	1.94875e-11
ENSG00000162493	PDPN	1.72864	1.73061	5.22382	3.89337e-08	2.01242e-06
ENSG00000162512	SDC3	-2.2628	-2.26387	6.0275	4.98253e-16	3.09047e-13
ENSG00000162599	NFIA	-0.66794	-0.668496	4.69725	0.000612962	0.00896874
ENSG00000162636	EEIG2	0.456975	0.457163	5.74147	0.0041788	0.0412273
ENSG00000162692	VCAM1	-3.60423	-3.68033	1.63746	2.12306e-07	8.90993e-06
ENSG00000162722	TRIM58	0.998353	1.0048	2.44854	0.00321389	0.0338871
ENSG00000162736	NCSTN	-0.573237	-0.573476	5.6468	0.00390706	0.0394467
ENSG00000162745	OLFML2B	-1.44351	-1.44383	6.76313	1.19157e-12	1.9539e-10
ENSG00000162849	KIF26B	2.95799	2.96276	4.84705	5.1476e-15	2.03988e-12
ENSG00000162878	PKDCC	2.14943	2.16604	2.02845	1.44549e-06	4.76243e-05
ENSG00000162894	FCMR	1.02037	1.0236	2.82416	0.00314674	0.0333517
ENSG00000162896	PIGR	1.74356	1.74866	3.60283	0.00370638	0.0379578
ENSG00000162910	MRPL55	0.576401	0.577246	3.96892	0.00334098	0.0348155
ENSG00000162923	WDR26	-0.655531	-0.655627	7.10773	3.97284e-07	1.56565e-05
ENSG00000163131	CTSS	-0.724246	-0.72428	8.85682	4.90356e-06	0.000142764
ENSG00000163235	TGFA	-0.93857	-0.940622	3.4535	0.00118342	0.0153478
ENSG00000163251	FZD5	-0.572635	-0.57373	3.60292	0.00122437	0.0157928
ENSG00000163297	ANTXR2	-1.82896	-1.83004	5.6041	4.15868e-13	8.35603e-11
ENSG00000163347	CLDN1	1.92476	1.92621	5.36735	1.39159e-12	2.2306e-10
ENSG00000163376	KBTBD8	0.878092	0.878615	5.49226	2.47683e-08	1.36955e-06
ENSG00000163431	LMOD1	-1.66691	-1.69122	1.63871	0.000674425	0.0096858
ENSG00000163485	ADORA1	1.40963	1.43024	1.58563	0.00110608	0.0144898
ENSG00000163492	CCDC141	-1.80292	-1.82901	1.54256	0.000226093	0.00391913
ENSG00000163512	AZI2	-0.526674	-0.52695	5.57881	0.00235302	0.0264269
ENSG00000163565	IFI16	-0.441727	-0.441759	8.16213	0.00344154	0.0357069
ENSG00000163606	CD200R1	-1.8161	-1.8233	2.76786	7.4312e-09	4.57523e-07
ENSG00000163624	CDS1	1.34241	1.35826	1.52769	0.00371265	0.0379816
ENSG00000163637	PRICKLE2	-2.08759	-2.12806	1.49016	0.00438429	0.0428399
ENSG00000163694	RBM47	-0.699522	-0.699681	6.63204	3.53258e-09	2.37658e-07
ENSG00000163734	CXCL3	-2.12949	-2.13272	4.9793	1.16674e-10	1.18891e-08
ENSG00000163739	CXCL1	-1.44801	-1.45336	3.60397	0.000246256	0.0042174
ENSG00000163823	CCR1	-0.815558	-0.815711	6.99289	1.05051e-07	4.78805e-06
ENSG00000163874	ZC3H12A	0.82219	0.823256	4.72857	0.00102863	0.0136801
ENSG00000163947	ARHGEF3	0.967152	0.968227	4.56505	6.05845e-05	0.00127478
ENSG00000163975	MELTF	1.35572	1.35889	4.51352	4.43874e-05	0.000972704
ENSG00000164038	SLC9B2	1.61837	1.63477	1.38597	0.00212034	0.0242572
ENSG00000164109	MAD2L1	1.01188	1.01437	3.52859	0.00176202	0.0210577
ENSG00000164125	GASK1B	-1.05025	-1.0504	7.34435	1.15044e-11	1.47858e-09
ENSG00000164241	C5orf63	1.31658	1.33359	1.42574	0.00420889	0.041397
ENSG00000164251	F2RL1	-1.40623	-1.42001	1.85247	0.000225005	0.00390502
ENSG00000164292	RHOBTB3	-1.03966	-1.04047	4.96329	4.01254e-06	0.00011827
ENSG00000164300	SERINC5	-0.554209	-0.55462	4.88521	0.000661294	0.00953895
ENSG00000164308	ERAP2	0.612046	0.612632	5.13971	0.00184637	0.0218049
ENSG00000164342	TLR3	1.04053	1.04217	4.03434	2.6162e-05	0.000616903
ENSG00000164442	CITED2	-0.803275	-0.803361	7.63484	3.99013e-05	0.000885302
ENSG00000164535	DAGLB	0.578024	0.578283	5.50769	7.40536e-05	0.00150491
ENSG00000164543	STK17A	1.66173	1.66288	5.26821	6.57032e-12	9.18942e-10
ENSG00000164574	GALNT10	0.606533	0.606758	5.92663	0.00453901	0.04411
ENSG00000164620	RELL2	0.830852	0.834648	2.32712	0.000420746	0.00660326
ENSG00000164663	USP49	1.01014	1.01585	1.95648	0.00199361	0.0232184
ENSG00000164684	ZNF704	-1.50771	-1.51514	2.95071	0.000887006	0.0121207
ENSG00000164733	CTSB	-0.777235	-0.777241	11.6549	1.92844e-08	1.10044e-06
ENSG00000164761	TNFRSF11B	2.83381	2.88802	1.35612	1.42534e-07	6.25659e-06
ENSG00000164828	SUN1	-0.718413	-0.719135	4.4671	0.000511921	0.00773629
ENSG00000164949	GEM	0.817039	0.81823	3.92283	0.00204545	0.0235706
ENSG00000164970	FAM219A	-0.914969	-0.916799	3.55993	0.000207174	0.00366239
ENSG00000165029	ABCA1	-1.05989	-1.06007	7.19661	5.87092e-09	3.70595e-07
ENSG00000165072	MAMDC2	-3.4859	-3.50052	3.7677	7.18564e-12	9.84043e-10
ENSG00000165092	ALDH1A1	-1.86644	-1.8687	4.7192	7.10503e-11	7.67882e-09
ENSG00000165209	STRBP	0.940787	0.94274	3.6944	1.46954e-06	4.81863e-05
ENSG00000165233	CARD19	0.660036	0.660498	5.21066	0.000632098	0.00921093
ENSG00000165246	NLGN4Y	1.54833	1.56762	2.04197	0.00246424	0.0273482
ENSG00000165322	ARHGAP12	-0.768249	-0.768743	5.16754	0.00033326	0.0054163
ENSG00000165457	FOLR2	-4.9788	-4.99025	5.35435	4.25045e-20	1.01062e-16
ENSG00000165475	CRYL1	-1.03073	-1.03138	5.24948	2.88937e-08	1.57327e-06
ENSG00000165675	ENOX2	-0.501913	-0.502205	5.04229	0.00163146	0.0199438
ENSG00000165685	TMEM52B	1.24937	1.25275	3.68188	0.000104898	0.00203602
ENSG00000165795	NDRG2	1.25114	1.25165	5.98473	5.60609e-11	6.39812e-09
ENSG00000165915	SLC39A13	0.574389	0.575175	4.08795	0.00413801	0.0409858
ENSG00000166033	HTRA1	1.34889	1.34898	8.95155	4.536e-09	2.96838e-07
ENSG00000166068	SPRED1	-0.499025	-0.499068	7.89003	0.00100563	0.0134203
ENSG00000166145	SPINT1	0.710219	0.710535	5.87732	0.00047888	0.00735382
ENSG00000166165	CKB	1.83051	1.83517	3.53904	9.44421e-08	4.37439e-06
ENSG00000166171	DPCD	0.959213	0.971546	1.1404	0.00200905	0.0232592
ENSG00000166278	C2	-1.9324	-1.93437	4.95217	7.20501e-13	1.28483e-10
ENSG00000166341	DCHS1	-1.67066	-1.67441	3.64164	7.51836e-08	3.58719e-06
ENSG00000166428	PLD4	2.28676	2.28878	5.19256	3.78213e-14	1.07912e-11
ENSG00000166444	DENND2B	0.866092	0.866837	4.84363	2.68296e-06	8.24895e-05
ENSG00000166483	WEE1	1.20342	1.20523	4.18434	2.05475e-05	0.000502798
ENSG00000166523	CLEC4E	-1.28799	-1.28892	5.75831	1.37624e-07	6.05971e-06
ENSG00000166532	RIMKLB	-0.936145	-0.937688	3.8395	0.000494833	0.0075259
ENSG00000166548	TK2	-0.456822	-0.456933	6.35582	0.00258848	0.0283402
ENSG00000166681	BEX3	-1.18888	-1.19158	3.30636	2.4539e-08	1.36215e-06
ENSG00000166780	BMERB1	0.93103	0.935861	2.6976	0.000235475	0.00405222
ENSG00000166927	MS4A7	-1.19218	-1.19229	7.84172	1.99352e-16	1.29271e-13
ENSG00000166949	SMAD3	-0.767958	-0.76925	4.22604	0.00519916	0.0490875
ENSG00000167034	NKX3-1	1.4214	1.43022	2.22889	0.000197827	0.00352334
ENSG00000167216	KATNAL2	-0.902224	-0.909648	1.76504	0.00133837	0.0169775
ENSG00000167244	IGF2	1.44247	1.4435	6.06795	0.0016666	0.0202865
ENSG00000167536	DHRS13	1.12478	1.13473	1.59652	0.000164217	0.00297678
ENSG00000167566	NCKAP5L	0.583548	0.583709	6.17988	2.42794e-05	0.000580184
ENSG00000167680	SEMA6B	-1.0375	-1.03912	4.13811	8.30853e-05	0.00166474
ENSG00000167914	GSDMA	-1.61962	-1.65923	1.69107	0.00134304	0.0170007
ENSG00000167925	GHDC	-0.506956	-0.507507	4.42955	0.00517587	0.0490299
ENSG00000167994	RAB3IL1	-2.29032	-2.29183	5.68496	2.75148e-12	4.13185e-10
ENSG00000168116	KIAA1586	-0.682176	-0.684188	2.97568	0.00193728	0.0226535
ENSG00000168214	RBPJ	-0.978172	-0.978349	7.00608	1.19331e-07	5.31991e-06
ENSG00000168264	IRF2BP2	-0.57259	-0.572643	7.75959	6.60608e-06	0.00018625
ENSG00000168283	BMI1	-0.67632	-0.676716	5.30435	0.00398884	0.0400456
ENSG00000168300	PCMTD1	-0.557247	-0.55751	5.53554	0.000289843	0.00481776
ENSG00000168329	CX3CR1	1.92572	1.92601	7.55469	3.3613e-14	9.99006e-12
ENSG00000168334	XIRP1	1.98164	2.00951	1.91745	6.71107e-05	0.00138178
ENSG00000168394	TAP1	0.475048	0.475533	4.43513	0.00411057	0.0408651
ENSG00000168421	RHOH	1.1967	1.19858	4.03343	7.51682e-08	3.58719e-06
ENSG00000168542	COL3A1	-1.65946	-1.67056	2.48522	0.0016593	0.0202494
ENSG00000168546	GFRA2	-3.78566	-3.80218	4.05077	5.56986e-13	1.03194e-10
ENSG00000168615	ADAM9	-0.446107	-0.446146	8.01212	0.00263624	0.0287747
ENSG00000168758	SEMA4C	1.25617	1.25666	5.85169	1.0203e-09	7.78371e-08
ENSG00000168807	SNTB2	-1.1669	-1.16924	3.92185	0.000659118	0.00952356
ENSG00000168918	INPP5D	0.409819	0.409838	8.71549	0.00450187	0.0438387
ENSG00000168938	PPIC	-1.77321	-1.79287	1.69859	2.55368e-05	0.000604158
ENSG00000168995	SIGLEC7	-0.490575	-0.490846	5.34294	0.00439689	0.0429336
ENSG00000169228	RAB24	0.581607	0.582227	4.31483	0.00276915	0.0299732
ENSG00000169230	PRELID1	0.443077	0.443222	6.11779	0.00325248	0.0341176
ENSG00000169291	SHE	-2.46231	-2.46961	3.96041	6.4782e-08	3.13281e-06
ENSG00000169359	SLC33A1	-0.513707	-0.514197	4.53118	0.00478912	0.0459459
ENSG00000169413	RNASE6	-0.725076	-0.72515	7.84303	4.33995e-06	0.000126872
ENSG00000169432	SCN9A	-3.20022	-3.23894	2.02436	2.79819e-08	1.52946e-06
ENSG00000169439	SDC2	-2.33089	-2.3335	5.17761	1.28472e-11	1.62193e-09
ENSG00000169508	GPR183	-0.592507	-0.592532	9.33355	0.00501744	0.0476874
ENSG00000169679	BUB1	0.7701	0.771048	4.53826	0.00105319	0.0139119
ENSG00000169764	UGP2	-0.601479	-0.60164	6.32669	0.00109182	0.0143292
ENSG00000169826	CSGALNACT2	-0.649795	-0.650014	6.0777	2.30477e-05	0.000554466
ENSG00000169896	ITGAM	-0.621811	-0.621889	7.43498	2.52151e-05	0.000598533
ENSG00000169989	TIGD4	1.28139	1.30792	1.14582	0.0012873	0.0164557
ENSG00000170006	TMEM154	1.06347	1.06492	4.33151	0.000202808	0.00359948
ENSG00000170153	RNF150	-1.74105	-1.74929	3.17283	0.00145542	0.0181654
ENSG00000170275	CRTAP	-0.519419	-0.519465	7.99	0.000577095	0.00854028
ENSG00000170323	FABP4	-1.5767	-1.59885	1.87737	0.00457382	0.0442975
ENSG00000170396	ZNF804A	0.782255	0.784512	3.14188	0.000138173	0.00256998
ENSG00000170458	CD14	-0.713177	-0.71323	8.35063	5.05865e-05	0.00108521
ENSG00000170502	NUDT9	-0.524232	-0.524649	4.78672	0.00199864	0.0232546
ENSG00000170542	SERPINB9	0.865438	0.865549	7.40076	8.28626e-09	5.00897e-07
ENSG00000170571	EMB	-0.963463	-0.963643	6.93778	5.76357e-07	2.18678e-05
ENSG00000170638	TRABD	0.65683	0.657069	5.96818	1.13693e-07	5.10046e-06
ENSG00000170677	SOCS6	0.80246	0.802636	6.71808	1.15216e-05	0.00030326
ENSG00000170684	ZNF296	0.871403	0.874142	3.05733	7.9313e-06	0.000220132
ENSG00000170873	MTSS1	-1.805	-1.80546	6.85077	7.31169e-12	9.84043e-10
ENSG00000171055	FEZ2	-0.619144	-0.619321	6.2308	0.000127133	0.00240222
ENSG00000171100	MTM1	-1.0229	-1.02375	4.85824	0.000318835	0.00522216
ENSG00000171115	GIMAP8	-0.655157	-0.655285	6.78091	1.77853e-05	0.000443575
ENSG00000171227	TMEM37	-2.48345	-2.4971	2.72875	1.04179e-12	1.74849e-10
ENSG00000171241	SHCBP1	0.87798	0.878753	5.02811	0.00116046	0.0151188
ENSG00000171310	CHST11	0.747618	0.747697	7.6835	3.87891e-06	0.000114569
ENSG00000171320	ESCO2	1.44273	1.44822	3.36552	0.000493636	0.00752373
ENSG00000171612	SLC25A33	0.707414	0.709606	2.88767	0.00242505	0.0270279
ENSG00000171617	ENC1	0.759589	0.760758	4.36154	0.00063305	0.0092154
ENSG00000171621	SPSB1	1.29238	1.29969	2.14428	3.89596e-05	0.000868434
ENSG00000171631	P2RY6	-0.765074	-0.765947	4.24633	0.000701462	0.0100171
ENSG00000171659	GPR34	-0.858765	-0.858866	7.57715	9.12166e-06	0.000247866
ENSG00000171680	PLEKHG5	-3.07604	-3.08682	3.92122	2.94397e-10	2.59251e-08
ENSG00000171766	GATM	-1.03299	-1.03336	6.23668	2.23516e-06	7.11759e-05
ENSG00000171777	RASGRP4	-0.7456	-0.746246	4.62371	9.68536e-06	0.000261097
ENSG00000171791	BCL2	0.675506	0.675732	6.01808	4.85581e-05	0.001048
ENSG00000171812	COL8A2	1.47255	1.47442	4.49907	5.83724e-10	4.70475e-08
ENSG00000171848	RRM2	0.973514	0.974131	5.80086	0.0010195	0.0135801
ENSG00000171860	C3AR1	-0.56442	-0.564531	6.90017	0.000947578	0.0127892
ENSG00000171867	PRNP	-0.967431	-0.967565	7.3711	2.88189e-10	2.55361e-08
ENSG00000171914	TLN2	1.4231	1.4239	5.57562	9.93223e-14	2.36155e-11
ENSG00000172059	KLF11	-0.539298	-0.539582	5.3307	0.00482342	0.0462128
ENSG00000172081	MOB3A	-0.444232	-0.4443	7.12793	0.00206572	0.0237657
ENSG00000172197	MBOAT1	-0.580623	-0.583017	2.53232	0.00531095	0.0499117
ENSG00000172239	PAIP1	-0.458184	-0.45836	5.79298	0.00291893	0.0313565
ENSG00000172296	SPTLC3	-1.37495	-1.37988	2.73733	0.000304543	0.00501109
ENSG00000172380	GNG12	-1.29606	-1.30456	2.45732	0.000143301	0.00265662
ENSG00000172594	SMPDL3A	-1.66526	-1.67183	2.91309	1.70713e-08	9.78067e-07
ENSG00000172661	WASHC2C	-0.943717	-0.943873	7.12749	0.000374558	0.00600386
ENSG00000172716	SLFN11	-0.579828	-0.579948	6.69563	3.59872e-05	0.000816206
ENSG00000172869	DMXL1	-0.448135	-0.448286	5.91236	0.000970449	0.0130239
ENSG00000172889	EGFL7	-3.71296	-3.74092	2.98524	2.54141e-14	7.88168e-12
ENSG00000173210	ABLIM3	-1.44905	-1.4543	3.09173	2.60925e-07	1.06003e-05
ENSG00000173221	GLRX	0.505207	0.505336	6.50134	0.00235605	0.0264269
ENSG00000173275	ZNF449	-0.571724	-0.572949	3.45501	0.00496538	0.0472871
ENSG00000173369	C1QB	-0.672468	-0.672476	10.9047	9.67181e-06	0.000261097
ENSG00000173372	C1QA	-0.82194	-0.821957	10.0769	8.62405e-07	3.09122e-05
ENSG00000173391	OLR1	1.06887	1.06906	7.8877	2.97155e-06	9.05814e-05
ENSG00000173517	PEAK1	-0.964496	-0.964704	6.6657	2.5978e-06	8.02169e-05
ENSG00000173744	AGFG1	-1.19055	-1.1909	6.38933	3.78477e-10	3.25387e-08
ENSG00000173801	JUP	-1.03176	-1.03387	3.53555	2.20727e-05	0.000532806
ENSG00000173812	EIF1	-0.414294	-0.414332	7.89772	0.00455954	0.0442492
ENSG00000173846	PLK3	0.692483	0.692754	6.004	0.000380045	0.00604429
ENSG00000173875	ZNF791	1.04559	1.04609	5.58935	7.19649e-09	4.4637e-07
ENSG00000173894	CBX2	2.31203	2.39027	0.775671	0.000858724	0.0117914
ENSG00000173905	GOLIM4	-0.612075	-0.612123	8.12436	6.88372e-07	2.56405e-05
ENSG00000173926	MARCHF3	1.98778	1.99737	2.65121	6.30835e-06	0.000178916
ENSG00000174004	NRROS	-0.547275	-0.547476	5.98194	0.00216284	0.0246053
ENSG00000174123	TLR10	2.85582	2.86266	3.97546	7.43472e-14	1.92843e-11
ENSG00000174600	CMKLR1	-1.74	-1.74048	6.41349	5.32555e-16	3.1656e-13
ENSG00000174705	SH3PXD2B	-0.950946	-0.95108	7.86519	3.52126e-09	2.37658e-07
ENSG00000174837	ADGRE1	0.986156	0.988794	3.15011	0.000171556	0.003098
ENSG00000174885	NLRP6	-1.44134	-1.45789	1.70148	6.52183e-05	0.00135233
ENSG00000174944	P2RY14	-4.52262	-4.53625	4.60456	1.20275e-16	8.17066e-14
ENSG00000174946	GPR171	-4.29856	-4.46218	0.843711	2.73061e-09	1.90024e-07
ENSG00000175040	CHST2	1.52704	1.52892	4.42772	4.98949e-13	9.49068e-11
ENSG00000175130	MARCKSL1	0.94894	0.950229	3.97238	0.000133449	0.0024886
ENSG00000175315	CST6	1.66757	1.69952	1.61163	0.00323878	0.0340256
ENSG00000175352	NRIP3	1.57037	1.57977	2.55514	0.000255601	0.00435871
ENSG00000175463	TBC1D10C	1.1592	1.16342	3.05722	0.000363487	0.00583953
ENSG00000175482	POLD4	0.458125	0.458343	5.50677	0.00303314	0.0323158
ENSG00000175538	KCNE3	-0.616823	-0.61722	5.10455	0.000783214	0.0109527
ENSG00000175857	GAPT	1.29501	1.29569	5.76053	1.25026e-10	1.26497e-08
ENSG00000175970	UNC119B	0.946473	0.948206	3.59255	0.000219021	0.00383408
ENSG00000176046	NUPR1	-1.54933	-1.55375	4.58025	7.15838e-05	0.00146096
ENSG00000176155	CCDC57	0.647774	0.648503	4.37222	0.00150799	0.0186583
ENSG00000176171	BNIP3	-1.57195	-1.57508	4.14167	7.02498e-10	5.53692e-08
ENSG00000176225	RTTN	1.14316	1.14542	3.6409	0.000153716	0.00281866
ENSG00000176532	PRR15	1.6592	1.68418	1.16168	0.000294514	0.00487983
ENSG00000176783	RUFY1	-0.503937	-0.504049	6.53106	0.000578617	0.00855393
ENSG00000176788	BASP1	0.99773	0.997942	6.90893	1.95457e-10	1.8714e-08
ENSG00000176890	TYMS	0.948856	0.949136	6.84618	0.000607047	0.00890044
ENSG00000176974	SHMT1	-1.07729	-1.07778	5.67585	2.32155e-10	2.15609e-08
ENSG00000177192	PUS1	0.517441	0.517984	4.4915	0.00301833	0.0322301
ENSG00000177272	KCNA3	1.65615	1.67693	1.64009	7.69938e-06	0.00021453
ENSG00000177374	HIC1	0.999415	0.999893	5.23867	0.00223267	0.0252788
ENSG00000177383	MAGEF1	0.549493	0.549809	5.2075	0.00235457	0.0264269
ENSG00000177432	NAP1L5	0.61218	0.614034	2.72383	0.00413883	0.0409858
ENSG00000177548	RABEP2	0.716454	0.717159	4.46512	0.000286722	0.00478406
ENSG00000177575	CD163	-1.79196	-1.79198	12.2386	2.09356e-17	2.20737e-14
ENSG00000177606	JUN	-0.624361	-0.624364	11.923	0.00185891	0.0218712
ENSG00000177663	IL17RA	0.690483	0.690527	8.4479	9.48378e-07	3.29989e-05
ENSG00000177675	CD163L1	-2.58261	-2.58558	4.77472	9.46673e-09	5.67447e-07
ENSG00000177685	CRACR2B	-1.33279	-1.34762	1.78666	0.000939998	0.0127109
ENSG00000177694	NAALADL2	-2.74034	-2.81127	0.856936	0.000119565	0.00227733
ENSG00000177732	SOX12	0.615113	0.616139	3.73185	0.000862172	0.0118267
ENSG00000177830	CHID1	-1.10198	-1.10344	4.21937	4.97015e-08	2.4943e-06
ENSG00000177868	SVBP	0.529784	0.530258	4.65407	0.001199	0.0155234
ENSG00000178038	ALS2CL	-1.32379	-1.34085	1.4246	0.00413838	0.0409858
ENSG00000178104	PDE4DIP	-1.38211	-1.38267	6.15973	7.42949e-13	1.29255e-10
ENSG00000178149	DALRD3	0.874896	0.877861	2.85871	3.53542e-05	0.000804408
ENSG00000178150	ZNF114	1.36031	1.37606	1.39498	0.000332584	0.00541626
ENSG00000178162	FAR2P2	-1.13964	-1.1468	2.26052	0.00176834	0.0210577
ENSG00000178175	ZNF366	0.925617	0.92646	4.44139	6.44356e-06	0.000182388
ENSG00000178226	PRSS36	-1.25883	-1.26749	2.25472	0.00132789	0.0168839
ENSG00000178538	CA8	-1.81282	-1.85769	0.700401	0.000775296	0.0108862
ENSG00000178562	CD28	-1.23259	-1.2371	3.07039	0.0045282	0.0440396
ENSG00000178573	MAF	-1.58706	-1.58727	7.51398	6.1751e-12	8.8094e-10
ENSG00000178718	RPP25	-0.765176	-0.7663	3.96442	0.000204943	0.00362744
ENSG00000178726	THBD	-0.957284	-0.957549	6.58479	2.35658e-07	9.66061e-06
ENSG00000178921	PFAS	0.66387	0.664391	4.83708	0.00172737	0.020778
ENSG00000178974	FBXO34	-0.751496	-0.752169	4.59521	0.00185266	0.0218611
ENSG00000178999	AURKB	0.85777	0.858778	4.71229	0.0041979	0.0413561
ENSG00000179051	RCC2	0.504224	0.504309	7.03969	4.88145e-05	0.00105036
ENSG00000179144	GIMAP7	-0.582457	-0.582565	6.92009	0.000653516	0.00948991
ENSG00000179163	FUCA1	-1.80177	-1.80246	6.13446	1.15906e-15	5.9054e-13
ENSG00000179299	NSUN7	-1.95866	-1.98538	1.4958	2.15192e-06	6.89873e-05
ENSG00000179331	RAB39A	-0.615706	-0.616536	4.0946	0.000505374	0.00765358
ENSG00000179388	EGR3	1.32258	1.32351	5.32225	3.42296e-07	1.36402e-05
ENSG00000179542	SLITRK4	-2.23199	-2.25426	2.09939	5.51875e-07	2.10509e-05
ENSG00000179593	ALOX15B	-1.06946	-1.07032	5.53029	2.35041e-06	7.39063e-05
ENSG00000179630	LACC1	-1.36163	-1.36207	6.267	1.30912e-09	9.82769e-08
ENSG00000179954	SSC5D	1.1194	1.12749	1.68466	0.000814088	0.0113195
ENSG00000179965	ZNF771	1.44324	1.46449	0.902121	7.74493e-05	0.001565
ENSG00000179978	NAIPP2	-0.567854	-0.568406	4.43424	0.00291805	0.0313565
ENSG00000180061	TMEM150B	-2.08593	-2.1318	0.742674	8.3266e-06	0.000229319
ENSG00000180155	LYNX1	-1.59924	-1.6042	3.19019	1.98408e-06	6.37498e-05
ENSG00000180263	FGD6	-0.724396	-0.725152	4.43913	0.000127758	0.00241085
ENSG00000180509	KCNE1	-0.731977	-0.733767	3.34963	0.0023908	0.0267297
ENSG00000180549	FUT7	1.2301	1.24983	1.01938	0.000499022	0.00758152
ENSG00000180769	WDFY3-AS2	-1.29927	-1.31353	1.36758	0.00120038	0.0155255
ENSG00000180817	PPA1	0.735586	0.736041	5.11354	2.08748e-05	0.000509061
ENSG00000180953	ST20	1.55392	1.5711	1.38021	0.00200914	0.0232592
ENSG00000181026	AEN	0.814159	0.815931	3.58683	0.00152801	0.0188896
ENSG00000181284	TMEM102	0.715322	0.717339	3.119	0.000444587	0.0069241
ENSG00000181418	DDN	1.62319	1.65365	0.596546	0.00179479	0.0213015
ENSG00000181433	SAGE1	1.7497	1.81954	1.31147	0.000376831	0.00602677
ENSG00000181467	RAP2B	-0.595911	-0.595981	7.55721	2.56869e-07	1.05e-05
ENSG00000181744	DIPK2A	-0.62452	-0.62479	5.5513	0.00296903	0.0317989
ENSG00000181788	SIAH2	-1.58017	-1.58163	4.81656	1.73507e-10	1.67964e-08
ENSG00000181804	SLC9A9	-1.38441	-1.38566	4.76116	2.14139e-08	1.20399e-06
ENSG00000181826	RELL1	-0.883902	-0.884254	5.75633	2.00175e-08	1.13321e-06
ENSG00000181908	LINC02724	0.937954	0.943211	1.95004	0.000601086	0.00882211
ENSG00000181982	CCDC149	-1.43717	-1.43862	4.66901	7.66569e-09	4.69351e-07
ENSG00000182054	IDH2	0.441412	0.441501	6.80983	0.00467505	0.0450025
ENSG00000182132	KCNIP1	2.09816	2.12942	1.15614	2.36337e-06	7.40953e-05
ENSG00000182134	TDRKH	-1.1877	-1.18882	4.60818	2.18001e-07	9.09249e-06
ENSG00000182162	P2RY8	-0.740758	-0.74131	5.13757	0.000356068	0.00573973
ENSG00000182173	TSEN54	1.19128	1.19628	2.42504	1.42461e-05	0.000366851
ENSG00000182183	SHISAL2A	2.80504	2.83076	2.2227	4.87205e-11	5.60522e-09
ENSG00000182310	SPACA6	0.651244	0.652362	3.83973	0.00281815	0.0304804
ENSG00000182492	BGN	-1.27103	-1.27762	2.65835	0.00126983	0.0162615
ENSG00000182541	LIMK2	0.57291	0.573314	4.92945	0.00153305	0.0189191
ENSG00000182584		1.65703	1.68392	1.0832	6.84621e-06	0.00019226
ENSG00000182749	PAQR7	-1.01218	-1.01356	4.03979	1.21187e-06	4.04883e-05
ENSG00000182796	TMEM198B	-0.736537	-0.73815	3.5116	0.000434822	0.00678084
ENSG00000182957	SPATA13	1.24904	1.24959	5.7964	2.41761e-10	2.22514e-08
ENSG00000182985	CADM1	1.11726	1.11763	6.71223	1.79602e-05	0.000447157
ENSG00000183018	SPNS2	1.56196	1.56683	3.04002	2.66071e-08	1.45991e-06
ENSG00000183020	AP2A2	-1.48126	-1.48145	7.43596	2.77301e-15	1.27464e-12
ENSG00000183023	SLC8A1	0.483438	0.483486	7.73041	0.00156888	0.0193182
ENSG00000183049	CAMK1D	0.553284	0.553413	6.55803	0.000326647	0.00533785
ENSG00000183087	GAS6	-1.4227	-1.42316	6.18611	1.03503e-07	4.74782e-06
ENSG00000183307	TMEM121B	1.0439	1.04562	4.02844	1.35366e-07	5.97873e-06
ENSG00000183323	CCDC125	0.600145	0.60113	3.83684	0.00192168	0.022508
ENSG00000183386	FHL3	0.537063	0.537829	4.07389	0.00380956	0.0386813
ENSG00000183496	MEX3B	0.656015	0.656824	4.10592	0.000219809	0.00383818
ENSG00000183569	SERHL2	2.1	2.10827	3.51754	9.88953e-09	5.8785e-07
ENSG00000183578	TNFAIP8L3	1.3831	1.3846	5.049	6.00043e-09	3.75448e-07
ENSG00000183696	UPP1	0.680699	0.681041	5.73821	0.00177478	0.0211094
ENSG00000183722	LHFPL6	-1.92527	-1.9354	2.40826	9.04397e-09	5.44393e-07
ENSG00000183742	MACC1	1.24327	1.24404	5.44751	6.14866e-08	3.02472e-06
ENSG00000183828	NUDT14	0.901536	0.904675	2.76294	0.000304441	0.00501109
ENSG00000184117	NIPSNAP1	0.715409	0.716028	4.64549	8.52013e-06	0.000233298
ENSG00000184156	KCNQ3	1.6654	1.66655	5.4833	6.14032e-10	4.92123e-08
ENSG00000184292	TACSTD2	2.12902	2.13583	3.87319	6.21872e-08	3.03823e-06
ENSG00000184293	CLECL1P	0.9639	0.965844	3.4106	3.11146e-06	9.44426e-05
ENSG00000184371	CSF1	1.27616	1.27783	5.57068	0.000257622	0.00438572
ENSG00000184500	PROS1	-1.16496	-1.16577	5.22241	6.0381e-08	2.98061e-06
ENSG00000184640	SEPTIN9	-0.67424	-0.674301	7.8175	5.96776e-07	2.24633e-05
ENSG00000184730	APOBR	0.7915	0.791523	9.58797	1.53989e-08	8.85808e-07
ENSG00000184838	PRR16	-2.02825	-2.07601	0.802496	3.20278e-05	0.000734581
ENSG00000184916	JAG2	1.22809	1.23498	2.26872	0.00305229	0.0324471
ENSG00000184988	TMEM106A	-0.493135	-0.493336	5.65465	0.00176593	0.0210577
ENSG00000184992	BRI3BP	0.690795	0.691069	5.80138	8.91964e-07	3.1614e-05
ENSG00000185043	CIB1	0.728095	0.728999	4.20241	1.23011e-05	0.000321405
ENSG00000185130	H2BC13	0.834657	0.836051	4.11091	0.00274564	0.0297955
ENSG00000185164	NOMO2	0.48806	0.488191	6.2997	0.00419808	0.0413561
ENSG00000185201	IFITM2	-1.01657	-1.01703	5.74579	1.68686e-07	7.29233e-06
ENSG00000185215	TNFAIP2	-0.47126	-0.471323	7.45887	0.00302808	0.0322874
ENSG00000185222	TCEAL9	-1.0169	-1.01769	5.09392	6.32714e-08	3.07017e-06
ENSG00000185339	TCN2	-1.26586	-1.26672	5.3069	3.87725e-09	2.57269e-07
ENSG00000185347	TEDC1	0.717168	0.719787	2.78841	0.00365834	0.0375467
ENSG00000185379	RAD51D	0.987109	0.988965	3.43077	0.000800516	0.0111525
ENSG00000185436	IFNLR1	2.27438	2.27649	5.39278	1.41951e-13	3.31979e-11
ENSG00000185442	FAM174B	-1.4854	-1.50496	1.27873	0.00457373	0.0442975
ENSG00000185477	GPRIN3	0.509314	0.509362	7.87556	0.000187151	0.00335836
ENSG00000185513	L3MBTL1	0.955488	0.959661	2.24429	0.00229114	0.0258382
ENSG00000185668	POU3F1	1.47996	1.51111	0.699578	0.00176767	0.0210577
ENSG00000185669	SNAI3	0.717901	0.719576	3.29833	0.000901836	0.0123116
ENSG00000185842	DNAH14	1.45639	1.47075	1.78889	0.000909708	0.0123835
ENSG00000185896	LAMP1	-0.856943	-0.857039	7.74031	1.59269e-10	1.57786e-08
ENSG00000185905	C16orf54	0.687674	0.689155	3.42487	0.000121222	0.0023058
ENSG00000185989	RASA3	0.502658	0.502745	7.07072	3.15789e-05	0.00072545
ENSG00000186088	GSAP	-0.513055	-0.513403	4.99473	0.00341357	0.0354683
ENSG00000186185	KIF18B	1.002	1.00387	3.71935	0.00160582	0.019681
ENSG00000186193	SAPCD2	0.77339	0.774467	4.18725	0.00424133	0.0416714
ENSG00000186340	THBS2	-2.488	-2.55704	1.34723	0.00156945	0.0193182
ENSG00000186407	CD300E	0.765686	0.766113	5.51512	0.00435556	0.0426176
ENSG00000186469	GNG2	-0.774789	-0.774998	6.31457	1.65686e-05	0.000415409
ENSG00000186654	PRR5	-1.32451	-1.33012	2.69499	2.95012e-06	9.01208e-05
ENSG00000186818	LILRB4	0.640188	0.640282	7.26609	8.10508e-06	0.000224519
ENSG00000186918	ZNF395	-1.53684	-1.54298	3.15336	0.000504238	0.00764449
ENSG00000187193	MT1X	-0.755463	-0.757912	3.31467	0.00356816	0.0367799
ENSG00000187210	GCNT1	-1.79103	-1.79258	5.08297	3.06035e-08	1.65375e-06
ENSG00000187231	SESTD1	-0.617042	-0.617586	4.77171	0.00124303	0.0159902
ENSG00000187239	FNBP1	-0.426925	-0.426957	8.09313	0.00460017	0.0444621
ENSG00000187474	FPR3	-1.62906	-1.62944	6.96553	6.34464e-11	7.08837e-09
ENSG00000187626	ZKSCAN4	-0.911407	-0.913938	3.03711	8.36058e-05	0.00167282
ENSG00000187764	SEMA4D	1.40036	1.40061	7.09705	5.65076e-13	1.03351e-10
ENSG00000187912	CLEC17A	4.62349	4.84779	1.06254	2.40697e-13	5.28275e-11
ENSG00000187951		0.858924	0.859439	5.30821	0.000135227	0.00251848
ENSG00000188004	SNHG28	-1.85679	-1.89116	1.1402	1.92252e-05	0.00047451
ENSG00000188033	ZNF490	0.968857	0.969868	4.53426	1.18524e-06	3.97849e-05
ENSG00000188042	ARL4C	-1.1592	-1.15934	7.42262	3.30841e-09	2.26913e-07
ENSG00000188130	MAPK12	-1.22174	-1.22671	2.63384	0.000148467	0.00274357
ENSG00000188215	DCUN1D3	-0.68751	-0.689007	3.37613	0.00044631	0.00694335
ENSG00000188483	IER5L	0.729171	0.729296	7.16615	2.51507e-05	0.000598001
ENSG00000188486	H2AX	0.803247	0.80359	5.97455	0.000337435	0.00547651
ENSG00000189058	APOD	-1.4817	-1.4963	2.78243	0.00193204	0.0226107
ENSG00000189171	S100A13	-0.642348	-0.643432	3.91317	0.00527584	0.0496648
ENSG00000189184	PCDH18	-2.62525	-2.69992	0.766992	0.000121992	0.00231428
ENSG00000189223	PAX8-AS1	-0.78334	-0.78667	3.46285	0.0020042	0.0232592
ENSG00000189298	ZKSCAN3	-0.989773	-0.995988	2.23368	0.00149012	0.0185175
ENSG00000196118	CFAP119	1.82722	1.84553	1.57419	1.16046e-05	0.000304323
ENSG00000196141	SPATS2L	-1.11653	-1.11692	5.94581	2.5434e-10	2.31109e-08
ENSG00000196154	S100A4	0.592011	0.592275	6.07765	0.00400206	0.0401105
ENSG00000196209	SIRPB2	-0.542814	-0.543196	5.06153	0.00168739	0.020437
ENSG00000196227	FAM217B	0.666215	0.667052	4.0899	0.00494229	0.0471567
ENSG00000196329	GIMAP5	-1.63663	-1.63743	5.92121	1.74251e-10	1.67964e-08
ENSG00000196502	SULT1A1	-1.23639	-1.23802	4.45239	1.31578e-09	9.82769e-08
ENSG00000196616	ADH1B	-2.62026	-2.66808	1.92883	3.78717e-05	0.000852172
ENSG00000196639	HRH1	-1.37381	-1.37652	3.63442	2.71301e-05	0.000636575
ENSG00000196814	MVB12B	-1.23195	-1.23248	5.58601	1.24907e-05	0.000325763
ENSG00000196911	KPNA5	-0.639325	-0.640731	3.42436	0.00173198	0.0208159
ENSG00000196912	ANKRD36B	0.748254	0.748941	4.57984	0.00228266	0.025763
ENSG00000196923	PDLIM7	2.00483	2.00632	5.57014	7.26748e-12	9.84043e-10
ENSG00000196937	FAM3C	-0.5427	-0.543079	5.2234	0.0018204	0.0215548
ENSG00000197249	SERPINA1	0.531733	0.531752	9.51808	0.000399879	0.00631047
ENSG00000197256	KANK2	-1.12061	-1.12216	4.28394	0.000385726	0.00612099
ENSG00000197380	DACT3	2.7725	2.79046	2.57416	8.65202e-14	2.09203e-11
ENSG00000197405	C5AR1	-1.05344	-1.05361	7.42483	1.26959e-11	1.61714e-09
ENSG00000197409	H3C4	0.935749	0.937354	3.97094	2.94197e-05	0.000683552
ENSG00000197461	PDGFA	1.07185	1.07375	4.47075	6.49819e-06	0.000183571
ENSG00000197471	SPN	0.987596	0.987736	7.51425	1.99324e-08	1.13289e-06
ENSG00000197496	SLC2A10	-2.32489	-2.42262	0.589988	0.00016221	0.00294413
ENSG00000197520	FAM177B	-0.989402	-0.992541	2.63342	0.00114936	0.0149879
ENSG00000197535	MYO5A	-0.922628	-0.922701	8.11378	3.36368e-09	2.296e-07
ENSG00000197580	BCO2	1.43109	1.43795	2.18271	8.58872e-05	0.00170413
ENSG00000197594	ENPP1	2.66119	2.66618	4.15552	5.67926e-11	6.43018e-09
ENSG00000197629	MPEG1	-1.48474	-1.48483	8.60511	7.58677e-12	1.01152e-09
ENSG00000197646	PDCD1LG2	-1.86106	-1.89195	0.904185	6.38666e-05	0.00132809
ENSG00000197766	CFD	-1.66759	-1.67305	3.41734	1.5768e-09	1.15952e-07
ENSG00000197859	ADAMTSL2	1.13734	1.14344	2.2509	0.000505973	0.00765452
ENSG00000197872	CYRIA	-0.65315	-0.653581	5.17786	0.00176774	0.0210577
ENSG00000197892	KIF13B	-0.679006	-0.679157	6.50779	5.67639e-07	2.15945e-05
ENSG00000198121	LPAR1	1.45653	1.46095	3.27459	2.61871e-07	1.06003e-05
ENSG00000198133	TMEM229B	0.969645	0.973	2.86723	0.00399635	0.0400928
ENSG00000198286	CARD11	0.892392	0.892503	7.51327	8.86016e-08	4.14423e-06
ENSG00000198363	ASPH	-0.957126	-0.957277	7.09679	2.85156e-07	1.14592e-05
ENSG00000198435	NRARP	1.26752	1.27631	2.3054	0.000281417	0.00471763
ENSG00000198467	TPM2	-0.837365	-0.838771	3.83242	0.000245411	0.00420797
ENSG00000198561	CTNND1	0.488484	0.488512	8.45591	0.000434913	0.00678084
ENSG00000198642	KLHL9	-0.684094	-0.684988	4.09709	1.2908e-05	0.000334811
ENSG00000198648	STK39	0.719807	0.721035	4.01867	0.000949698	0.0128
ENSG00000198682	PAPSS2	-1.55435	-1.55646	4.18514	5.23707e-10	4.31862e-08
ENSG00000198715	GLMP	-0.895889	-0.897255	4.0653	2.45593e-05	0.000584913
ENSG00000198742	SMURF1	0.614512	0.614923	5.02891	0.00389708	0.0393737
ENSG00000198826	ARHGAP11A	0.656004	0.656226	6.16394	0.00256568	0.0281337
ENSG00000198829	SUCNR1	-0.985752	-0.98708	3.89922	0.000113875	0.00218646
ENSG00000198842	STYXL2	0.922479	0.923751	4.43479	0.000474793	0.00729892
ENSG00000198865	CCDC152	-1.54149	-1.54662	2.91928	3.70096e-07	1.46661e-05
ENSG00000198879	SFMBT2	0.554936	0.555012	7.31417	0.000390671	0.00619257
ENSG00000198908	GPRASP3	-1.29478	-1.31629	1.15521	0.0034764	0.03599
ENSG00000198909	MAP3K3	-0.61602	-0.616147	6.66567	1.12936e-05	0.000298456
ENSG00000198933	TBKBP1	-1.05062	-1.05442	3.03296	0.000281211	0.00471763
ENSG00000198947	DMD	-1.09758	-1.09902	4.31518	0.00025573	0.00435871
ENSG00000198964	SGMS1	-1.18151	-1.18227	5.20779	2.41661e-11	2.92164e-09
ENSG00000200795	RNU4-1	1.78699	1.79096	3.74679	6.12256e-06	0.000174689
ENSG00000201998	SNORA23	1.49223	1.51016	1.22803	0.00077028	0.0108264
ENSG00000202354	RNY3	-1.70258	-1.7318	1.19251	0.00295881	0.0317133
ENSG00000202538	RNU4-2	1.13849	1.13911	5.51692	0.00287779	0.031008
ENSG00000203485	INF2	0.692531	0.692794	5.85912	0.000465152	0.00720506
ENSG00000203710	CR1	-3.26408	-3.26845	5.02732	5.01382e-17	3.76459e-14
ENSG00000203760	CENPW	0.722722	0.723855	4.13894	0.00132682	0.0168839
ENSG00000203852	H3C15	0.690455	0.690783	5.75259	0.00377079	0.0384283
ENSG00000203875	SNHG5	0.561678	0.56186	6.16163	0.000279798	0.00470153
ENSG00000204072	ARMCX7P	1.6348	1.67313	0.445184	0.00261855	0.0286254
ENSG00000204103	MAFB	-0.725722	-0.725737	9.91455	2.79113e-10	2.48864e-08
ENSG00000204136	GGTA1	-2.08573	-2.0864	6.45206	8.80285e-12	1.16279e-09
ENSG00000204161	TMEM273	-0.988879	-0.989969	4.32878	7.64381e-06	0.000213817
ENSG00000204176	SYT15	2.38406	2.40962	2.10427	0.000422011	0.00661584
ENSG00000204177	BMS1P1	1.08711	1.09888	1.446	0.00383341	0.0388681
ENSG00000204577	LILRB3	-1.04681	-1.0475	5.35673	4.2822e-07	1.66458e-05
ENSG00000205056	LINC02397	1.52086	1.5393	1.4779	0.000131046	0.00245341
ENSG00000205086	LINC02898	3.59727	3.69806	1.55786	3.20071e-06	9.63151e-05
ENSG00000205269	TMEM170B	-0.600841	-0.601273	4.86801	1.74547e-05	0.000436092
ENSG00000205302	SNX2	-0.701039	-0.701119	7.53886	7.08212e-07	2.61745e-05
ENSG00000205336	ADGRG1	1.93281	1.93338	7.14835	4.93671e-13	9.49068e-11
ENSG00000205707	ETFRF1	-0.644418	-0.64524	4.08374	0.000126632	0.00239594
ENSG00000205710	C17orf107	0.740002	0.740772	4.62174	0.000254256	0.00434397
ENSG00000205726	ITSN1	-1.39664	-1.39691	6.85693	9.76617e-13	1.6786e-10
ENSG00000206127	GOLGA8O	0.814394	0.816309	3.33878	0.000627585	0.00915452
ENSG00000206432	TMEM200C	4.7705	5.24848	0.46049	6.27242e-09	3.90752e-07
ENSG00000206560	ANKRD28	-1.01291	-1.01646	3.2524	0.0036519	0.0375075
ENSG00000206596	RNU1-27P	2.19674	2.19687	8.75312	0.00519858	0.0490875
ENSG00000211445	GPX3	-1.35188	-1.35251	5.85703	1.30936e-10	1.31545e-08
ENSG00000211450	SELENOH	0.454426	0.454552	6.45821	0.00237167	0.0265783
ENSG00000211455	STK38L	0.593741	0.593854	6.96729	2.84157e-05	0.000661302
ENSG00000213190	MLLT11	0.676197	0.676776	4.83164	0.000531695	0.00797623
ENSG00000213366	GSTM2	0.954275	0.955517	4.03105	9.41614e-05	0.00184774
ENSG00000213402	PTPRCAP	2.13572	2.19641	0.666796	0.00249361	0.0275339
ENSG00000213533	STIMATE	0.752629	0.753303	4.63215	0.000372359	0.00597534
ENSG00000213699	SLC35F6	-0.748751	-0.749045	5.86856	1.37404e-09	1.02094e-07
ENSG00000213782	DDX47	0.530532	0.5308	5.48531	0.00175463	0.021032
ENSG00000213853	EMP2	-0.87873	-0.880504	3.83577	0.0033643	0.0350074
ENSG00000213866	YBX1P10	-0.673039	-0.674018	3.97037	4.51823e-05	0.000985582
ENSG00000213889	PPM1N	-1.13654	-1.14082	2.82727	3.87566e-05	0.000865261
ENSG00000214063	TSPAN4	-1.13446	-1.13779	3.21697	3.2069e-06	9.63151e-05
ENSG00000214113	LYRM4	0.946217	0.94855	3.3049	0.00131669	0.0167713
ENSG00000214357	NEURL1B	0.931975	0.935066	2.97021	0.00391118	0.0394573
ENSG00000214787	MS4A4E	-0.948934	-0.954222	2.31211	0.00320167	0.0338083
ENSG00000215861		-1.84948	-1.87296	1.69923	1.44257e-05	0.000370805
ENSG00000215895	HSPA5P1	-0.911433	-0.91292	4.02922	0.000105747	0.00204972
ENSG00000217555	CKLF	0.651053	0.651609	4.82989	0.000119284	0.002275
ENSG00000219507	FTH1P8	-0.586165	-0.586284	6.95448	0.000119283	0.002275
ENSG00000220008	LINGO3	1.14822	1.16485	0.916468	0.000596657	0.00877516
ENSG00000221823	PPP3R1	-0.543266	-0.543383	6.58864	1.92209e-05	0.00047451
ENSG00000221883	ARIH2OS	0.748993	0.753123	2.00131	0.000779037	0.01091
ENSG00000222328	RNU2-2P	1.09224	1.09495	3.04391	0.00458	0.0443272
ENSG00000223361	FTH1P10	-0.617164	-0.619463	2.76777	0.00120531	0.0155751
ENSG00000224689	ZNF812P	-0.989928	-0.994369	2.71788	0.00274646	0.0297955
ENSG00000224796	RPL32P1	1.1401	1.15193	1.16122	0.000751584	0.0105845
ENSG00000224916	APOC4-APOC2	1.23382	1.23444	6.52965	3.0151e-05	0.00069601
ENSG00000226608	FTLP3	-0.929913	-0.933838	2.7711	0.000151437	0.00278762
ENSG00000226742	HSBP1L1	-1.15056	-1.15673	2.27484	2.12185e-05	0.000513928
ENSG00000227039	ITGB2-AS1	1.13528	1.13978	3.09919	0.00116542	0.0151696
ENSG00000227502	MROCKI	1.17252	1.19269	0.772712	0.00287201	0.0309691
ENSG00000227825	SLC9A7P1	0.661383	0.662281	4.05276	0.000261165	0.00443546
ENSG00000228058	LINC01736	1.61954	1.62733	2.84153	2.19355e-05	0.000530392
ENSG00000229097	CALM2P2	-0.750677	-0.751843	3.89724	6.09366e-05	0.0012803
ENSG00000229124	VIM-AS1	0.646693	0.647378	4.72296	0.00274562	0.0297955
ENSG00000229191		1.47305	1.51668	0.445004	0.00333538	0.0347908
ENSG00000229689	ANKRD33BP1	1.13314	1.15044	0.934988	0.00267372	0.0291615
ENSG00000230445	LRRC37A6P	0.75418	0.755121	4.03238	0.00125307	0.0160903
ENSG00000230606	APPAT	1.3232	1.32944	2.54734	0.00215475	0.0245525
ENSG00000232442	MHENCR	1.11584	1.12898	1.10442	0.00104572	0.0138388
ENSG00000232586	KIAA1614-AS1	0.909033	0.918718	1.52413	0.00368844	0.0378012
ENSG00000232653	GOLGA8N	1.0301	1.03123	4.54824	0.00464232	0.0447482
ENSG00000233382	NKAPP1	1.83817	1.86579	1.05325	0.000466236	0.00721401
ENSG00000233695	GAS6-AS1	1.19572	1.19782	3.85216	8.50468e-06	0.000233298
ENSG00000234906	APOC2	1.19975	1.21341	2.10841	0.00134237	0.0170007
ENSG00000235162	C12orf75	1.76791	1.77138	3.79104	1.2575e-08	7.38248e-07
ENSG00000236120	LINC03070	-2.49993	-2.52402	2.17431	3.8271e-09	2.55128e-07
ENSG00000237054	PRMT5-AS1	1.33149	1.34942	1.00045	0.00396451	0.0398574
ENSG00000237649	KIFC1	0.813243	0.813872	5.25487	0.00314352	0.0333424
ENSG00000237976	RFX5-AS1	0.827356	0.832918	1.71342	0.000292909	0.00485888
ENSG00000238021	ODAD2P1	1.19104	1.20723	1.01276	0.00126037	0.016155
ENSG00000238258		-1.19359	-1.21239	0.991862	0.00117069	0.0152244
ENSG00000239213	NCK1-DT	0.65524	0.657071	2.95593	0.00205393	0.0236492
ENSG00000239642	MEIKIN	2.04789	2.06145	2.77196	1.29983e-06	4.30241e-05
ENSG00000239672	NME1	0.607606	0.608028	5.224	0.000474401	0.00729892
ENSG00000241399	CD302	-0.951602	-0.951689	7.95664	1.37716e-08	8.019e-07
ENSG00000241978		0.690392	0.690624	6.07912	0.00133295	0.016933
ENSG00000242732	RTL5	-1.26888	-1.27084	4.39227	1.15743e-06	3.90353e-05
ENSG00000243649	CFB	-1.1726	-1.17955	2.12301	0.000721868	0.0102193
ENSG00000243749	TMEM35B	-0.552791	-0.553435	4.33167	0.00144569	0.018088
ENSG00000244165	P2RY11	0.916905	0.918098	4.31488	0.000434784	0.00678084
ENSG00000244255		-2.69539	-2.76193	1.37104	0.00377118	0.0384283
ENSG00000244482	LILRA6	-1.04212	-1.04332	4.88598	1.14463e-07	5.11891e-06
ENSG00000245552	LNCRNA-IUR	0.86048	0.864274	2.4108	0.0021319	0.0243699
ENSG00000245748		-1.05415	-1.06913	1.15586	0.00109621	0.0143736
ENSG00000245848	CEBPA	0.602195	0.60235	6.56578	4.08374e-05	0.000904638
ENSG00000245904	BTG1-DT	0.881126	0.881987	4.70388	7.10079e-05	0.00145129
ENSG00000248429	GASK1B-AS1	-0.78106	-0.784509	2.75312	0.00207312	0.0238305
ENSG00000248672	LY75-CD302	0.69157	0.691941	5.40822	3.55248e-05	0.000807002
ENSG00000248810	LINC02432	1.71859	1.72553	3.37396	3.78622e-10	3.25387e-08
ENSG00000248905	FMN1	-0.966174	-0.966252	8.15692	1.49953e-09	1.10841e-07
ENSG00000248909	HMGB1P21	1.2722	1.28157	1.88498	0.000133356	0.0024886
ENSG00000249001		3.04362	3.12666	1.16467	1.12318e-07	5.05465e-06
ENSG00000249437	NAIP	-0.67402	-0.674151	6.78541	8.5678e-06	0.000234154
ENSG00000250722	SELENOP	-5.82143	-5.82292	9.26045	1.37245e-22	1.75821e-18
ENSG00000250746		-0.880098	-0.883859	2.56116	0.000584264	0.00861556
ENSG00000251034		-1.2112	-1.23025	0.944293	0.00317172	0.0335666
ENSG00000251158		-0.670108	-0.672436	3.03399	0.00343731	0.035689
ENSG00000251442	LINC01094	0.641875	0.642335	5.11562	0.00138002	0.017361
ENSG00000253846	PCDHGA10	-1.34192	-1.34751	2.69907	0.000104578	0.00203258
ENSG00000254122	PCDHGB7	-1.58565	-1.59547	2.23799	3.42398e-06	0.000101976
ENSG00000254521	SIGLEC12	-1.67633	-1.68033	4.71156	3.2794e-10	2.85268e-08
ENSG00000254877		1.63837	1.683	0.520883	0.000237394	0.0040754
ENSG00000255240		1.20556	1.21574	1.54659	0.000531711	0.00797623
ENSG00000255568		1.09141	1.11011	0.827646	0.00243849	0.0271565
ENSG00000255836		-1.23559	-1.25108	1.23547	0.00251525	0.02773
ENSG00000256061	DNAAF4	1.15073	1.15623	2.71689	4.31027e-05	0.000947462
ENSG00000256235	SMIM3	-1.28653	-1.29078	3.10926	9.71894e-09	5.80127e-07
ENSG00000256663		1.24178	1.25439	1.5983	0.000587271	0.00864603
ENSG00000257167	TMPO-AS1	1.59503	1.60486	2.38593	0.000394066	0.00623253
ENSG00000257335	MGAM	1.80547	1.81454	2.76343	0.000159356	0.00290342
ENSG00000257453	PHLDA1-AS1	1.18049	1.20668	0.946473	0.00402454	0.0402906
ENSG00000257702	LBX2-AS1	-0.847358	-0.849246	3.5416	2.40288e-05	0.000576125
ENSG00000258227	CLEC5A	1.32435	1.32458	7.57782	7.84995e-09	4.76542e-07
ENSG00000258315	C17orf49	0.502387	0.503156	3.94071	0.00360637	0.0370933
ENSG00000258838		0.798834	0.799341	5.15302	7.73943e-08	3.68036e-06
ENSG00000259070	LINC00639	-4.02834	-4.18325	0.902108	8.83821e-07	3.15215e-05
ENSG00000259207	ITGB3	0.926233	0.928042	4.20368	0.00320541	0.0338227
ENSG00000259642	ST20-AS1	0.788128	0.789663	3.58309	4.53769e-05	0.000988316
ENSG00000259768	ZFHX3-AS1	-0.796749	-0.801545	1.97436	0.00246411	0.0273482
ENSG00000259834		1.31801	1.3509	0.664835	0.000725165	0.0102529
ENSG00000260032	NORAD	-0.468876	-0.468898	8.7622	0.000840749	0.0115885
ENSG00000260314	MRC1	-4.91654	-4.91695	10.4207	8.921e-21	3.18168e-17
ENSG00000260708	TBC1D22A-DT	0.600913	0.601428	4.72702	0.00130043	0.016579
ENSG00000261055		1.56918	1.60123	0.844194	0.00014645	0.0027098
ENSG00000261269		0.871219	0.874194	2.40669	0.000581013	0.00858046
ENSG00000261594	TPBGL	-1.6309	-1.6527	1.39697	4.87807e-05	0.00105036
ENSG00000261997		1.39587	1.41311	1.12763	5.28667e-06	0.000152056
ENSG00000262061	RPH3AL-AS1	-3.08581	-3.11284	2.32905	1.32952e-10	1.32635e-08
ENSG00000262879		0.979684	0.981332	3.86549	1.2012e-06	4.02261e-05
ENSG00000263155	MYZAP	-2.49044	-2.57793	1.15602	8.58749e-05	0.00170413
ENSG00000263264		1.23607	1.25182	1.63654	0.00412931	0.0409858
ENSG00000263528	IKBKE	0.802975	0.80397	4.07875	0.000108864	0.00209873
ENSG00000263740	RN7SL4P	0.774241	0.774272	9.37708	0.0022251	0.025213
ENSG00000263934	SNORD3A	0.690392	0.690568	6.61547	0.00333617	0.0347908
ENSG00000264112		0.85735	0.862732	2.00234	0.00230002	0.0259102
ENSG00000264343	NOTCH2NLA	-0.716062	-0.716705	4.75959	9.72145e-06	0.000261097
ENSG00000264448	MIR378D2HG	1.26601	1.27554	1.7494	0.000128918	0.00242311
ENSG00000264538	SUZ12P1	0.58852	0.589713	3.40606	0.00210999	0.0241776
ENSG00000265206	MIR142HG	0.764751	0.765022	6.14983	0.000190163	0.00340812
ENSG00000265972	TXNIP	-0.514679	-0.5147	8.96905	0.00240507	0.0268472
ENSG00000266074	BAHCC1	-0.936649	-0.937621	4.71509	0.000610143	0.00893666
ENSG00000266412	NCOA4	-0.453715	-0.453773	7.26481	0.00350978	0.0362305
ENSG00000266709		0.837844	0.841118	2.45139	0.00230115	0.0259102
ENSG00000266923		2.08992	2.13554	0.908967	3.32566e-05	0.000761538
ENSG00000267121	FMNL1-DT	0.687975	0.689639	3.42452	0.00505433	0.0479741
ENSG00000267270	PARD6G-AS1	0.927158	0.93088	2.67557	0.00273155	0.0297014
ENSG00000267317		-1.12653	-1.14221	1.05851	0.000692007	0.00990252
ENSG00000267322	SNHG22	0.767511	0.767672	6.69526	2.83705e-06	8.70394e-05
ENSG00000267702		0.842345	0.843373	4.03534	0.00488067	0.0466361
ENSG00000268518	MYREM	-1.3241	-1.35044	0.981845	0.000674869	0.0096858
ENSG00000269693		1.68506	1.71034	1.22112	0.00198087	0.0231063
ENSG00000269900		0.654242	0.654274	8.95667	0.00104307	0.0138295
ENSG00000269927		1.09604	1.10101	2.68595	3.12621e-06	9.4689e-05
ENSG00000270231	NBPF8	-0.455244	-0.455638	4.79528	0.00392849	0.039551
ENSG00000270361		1.56042	1.59504	0.500876	0.000233973	0.00404589
ENSG00000270629	NBPF14	-0.814923	-0.815271	5.87452	5.70429e-05	0.00121459
ENSG00000270800	RPS10-NUDT3	0.549083	0.549276	5.9366	0.00150496	0.0186369
ENSG00000270882	H4C14	0.886079	0.887095	4.71592	0.000220989	0.00385408
ENSG00000271383	NBPF19	-0.732576	-0.733062	5.1611	0.000169051	0.00305664
ENSG00000271425	NBPF10	-1.08084	-1.08239	4.08075	2.18119e-06	6.96127e-05
ENSG00000271503	CCL5	0.894085	0.897704	3.55151	0.00176788	0.0210577
ENSG00000271855		1.01566	1.02995	1.0801	0.00356714	0.0367799
ENSG00000272325	NUDT3	0.562975	0.563009	8.43756	4.55185e-06	0.000132795
ENSG00000272491		2.27473	2.29901	1.56087	1.52743e-07	6.64338e-06
ENSG00000272711	HK2-DT	0.75086	0.754947	2.26633	0.00168788	0.020437
ENSG00000272967		1.06501	1.0704	2.34901	0.000236805	0.0040702
ENSG00000273008	CSGALNACT2-DT	0.935981	0.948337	1.05157	0.00416074	0.0411346
ENSG00000273010		-1.06549	-1.07545	1.52404	0.000470929	0.00727704
ENSG00000273136	NBPF26	-0.668079	-0.668443	5.54983	8.3781e-06	0.000230293
ENSG00000273142	LINC02604	1.01947	1.03937	0.64998	0.00317493	0.0335756
ENSG00000273259		-1.81716	-1.82638	4.11332	0.00101119	0.0134819
ENSG00000273338		-0.961137	-0.963831	3.26746	0.00256846	0.0281426
ENSG00000273703	H2BC14	1.02327	1.02533	3.80038	0.000288793	0.00480737
ENSG00000274020	LINC01138	0.815798	0.824541	1.49143	0.00455569	0.044242
ENSG00000274266	SNORA73A	1.07036	1.07148	4.45618	8.841e-05	0.00174932
ENSG00000274290	H2BC6	1.04836	1.04936	4.90159	0.000160283	0.00291658
ENSG00000274618	H4C6	0.755275	0.759844	2.2562	0.00420054	0.0413561
ENSG00000274641	H2BC17	0.947238	0.947706	6.03662	0.000167877	0.00303926
ENSG00000274810	NPHP3-ACAD11	2.48151	2.50715	2.16403	0.00335677	0.0349545
ENSG00000275379	H3C11	0.800436	0.801675	4.2831	0.00329272	0.0344384
ENSG00000275385	CCL18	-2.55486	-2.62045	1.41041	0.000155839	0.00285025
ENSG00000275395	FCGBP	1.49555	1.49556	11.7834	3.12671e-09	2.15486e-07
ENSG00000275713	H2BC9	0.780061	0.780511	5.81943	0.0031933	0.033745
ENSG00000276043	UHRF1	0.953308	0.953622	6.44924	0.000160949	0.00292496
ENSG00000276107	THBS1-IT1	-2.50632	-2.54609	1.71927	7.21903e-07	2.65429e-05
ENSG00000276116	FUT8-AS1	1.31469	1.33531	1.02739	0.00275929	0.0298891
ENSG00000276547	PCDHGB5	-1.1752	-1.18326	2.19559	0.000223541	0.0038845
ENSG00000276744		1.14117	1.15576	1.15812	0.000970308	0.0130239
ENSG00000276900		0.936571	0.939478	2.9356	2.78815e-05	0.000650994
ENSG00000276980		2.76088	2.78046	2.52087	3.07968e-12	4.57653e-10
ENSG00000277209	RPPH1	1.06549	1.06586	6.06706	0.00201191	0.0232592
ENSG00000277224	H2BC7	0.848715	0.849113	5.7979	0.00104415	0.0138309
ENSG00000277258	PCGF2	1.54683	1.55336	2.85749	5.61098e-08	2.78907e-06
ENSG00000277369		0.699801	0.701768	2.99773	0.00138292	0.0173822
ENSG00000277481	PKD1L3	-2.12466	-2.17424	0.673947	5.22433e-06	0.000151177
ENSG00000277775	H3C7	0.921823	0.923403	4.28447	0.0023563	0.0264269
ENSG00000277969		0.809769	0.816756	1.59629	0.00260856	0.0285382
ENSG00000278002		1.12764	1.14091	1.22767	0.0015621	0.0192609
ENSG00000278600		1.03743	1.04216	2.3117	0.000117959	0.00225577
ENSG00000278677	H2AC17	0.685094	0.685441	5.97071	0.00486675	0.0465655
ENSG00000278828	H3C10	1.08755	1.09023	3.51184	1.65592e-05	0.000415409
ENSG00000278982		0.757238	0.759852	2.70845	0.000481599	0.00737969
ENSG00000279010		0.9025	0.909342	1.87559	0.00283291	0.0306169
ENSG00000279496		-0.835978	-0.840167	2.2799	0.000817967	0.0113495
ENSG00000279584		0.966345	0.97533	1.65807	0.00038564	0.00612099
ENSG00000280087		1.02101	1.0307	1.47331	0.00519479	0.0490875
ENSG00000281162	LINC01127	-1.91401	-1.99918	0.413605	0.00400374	0.0401105
ENSG00000281852	LINC00891	-2.01256	-2.02725	2.26923	3.1081e-08	1.67321e-06

## Sheet: TableS5
DEG analysis of Exocrine CD206- vs Exocrine CD206+ samples. Positive logFC=enrichment in Exocrine CD206-, negative logFC=enrichment in Exocrine CD206+
ensembl_gene_id	hgnc_symbol	logFC	unshrunk.logFC	logCPM	PValue	FDR
ENSG00000001460	STPG1	1.07094	1.08372	1.43458	0.00263663	0.0411984
ENSG00000001461	NIPAL3	0.990039	0.991222	4.27799	3.73916e-08	3.0834e-06
ENSG00000001561	ENPP4	-0.605682	-0.606537	4.17297	0.00116873	0.0215694
ENSG00000001617	SEMA3F	2.08633	2.1478	1.02769	0.00103942	0.0197147
ENSG00000002933	TMEM176A	-2.10237	-2.10699	4.19857	6.20879e-13	2.5307e-10
ENSG00000004399	PLXND1	-0.61752	-0.617552	8.71958	3.82265e-06	0.000175085
ENSG00000004455	AK2	0.494475	0.494656	5.93197	0.00275134	0.042564
ENSG00000004468	CD38	-1.16454	-1.16826	3.48419	1.91861e-05	0.000692932
ENSG00000004776	HSPB6	-1.49249	-1.50782	2.33773	0.000406771	0.00924043
ENSG00000004799	PDK4	-1.38477	-1.3849	8.73083	1.48212e-11	3.25291e-09
ENSG00000006210	CX3CL1	1.44818	1.46609	1.70791	0.00222534	0.0359533
ENSG00000006327	TNFRSF12A	0.638335	0.638763	4.81653	0.00016662	0.00434552
ENSG00000006468	ETV1	-2.11463	-2.15932	1.51286	0.000755276	0.0151757
ENSG00000006747	SCIN	1.27138	1.27208	5.99462	2.6817e-06	0.0001271
ENSG00000007129	CEACAM21	-0.812975	-0.81721	3.08803	0.000995339	0.0190342
ENSG00000007237	GAS7	-0.494953	-0.495004	7.66874	0.000473347	0.0103253
ENSG00000008256	CYTH3	0.695307	0.695687	5.33337	8.64188e-06	0.000348528
ENSG00000008441	NFIX	-1.16225	-1.16695	2.7945	0.000447811	0.00993542
ENSG00000008513	ST3GAL1	-0.791084	-0.79144	5.74151	3.58099e-05	0.00118805
ENSG00000008853	RHOBTB2	0.617896	0.618207	5.43458	0.000234271	0.00585308
ENSG00000009790	TRAF3IP3	0.891079	0.891571	5.41733	2.14769e-07	1.41847e-05
ENSG00000009950	MLXIPL	1.01792	1.02047	3.8082	0.000397588	0.00907519
ENSG00000010322	NISCH	-0.876559	-0.876757	6.81432	8.21023e-05	0.00241002
ENSG00000010327	STAB1	-1.37146	-1.37149	10.4763	2.88985e-11	5.57116e-09
ENSG00000010704	HFE	-0.913589	-0.915262	3.82172	5.1375e-07	2.96727e-05
ENSG00000010810	FYN	0.847332	0.848918	3.79726	0.00134041	0.0239896
ENSG00000011028	MRC2	1.40767	1.40832	6.03759	4.39669e-11	8.14587e-09
ENSG00000011201	ANOS1	0.755129	0.755897	4.74451	0.00296157	0.0447561
ENSG00000011465	DCN	-1.82973	-1.84796	2.1209	0.00067522	0.0139795
ENSG00000013588	GPRC5A	2.33894	2.36596	2.50736	1.532e-05	0.000569153
ENSG00000013619	MAMLD1	1.31245	1.32226	2.13569	1.08907e-06	5.84086e-05
ENSG00000013725	CD6	1.44904	1.45614	2.63005	0.000762405	0.0152759
ENSG00000017427	IGF1	-1.92687	-1.93157	4.48836	3.63613e-07	2.2652e-05
ENSG00000018236	CNTN1	-4.10646	-5.00254	1.00369	9.2226e-05	0.00263692
ENSG00000020577	SAMD4A	-0.737721	-0.738976	4.03788	0.0011765	0.0216289
ENSG00000022567	SLC45A4	-1.21263	-1.21379	4.73554	1.39726e-11	3.11459e-09
ENSG00000023892	DEF6	0.443072	0.443155	6.86607	0.00275386	0.042564
ENSG00000025434	NR1H3	-1.23898	-1.24147	3.69382	1.15907e-06	6.16053e-05
ENSG00000028277	POU2F2	0.702141	0.702339	6.19896	0.000229925	0.00577485
ENSG00000029559	IBSP	2.33986	2.34382	5.40636	1.71652e-09	2.04066e-07
ENSG00000029993	HMGB3	0.721558	0.722021	5.34583	0.000699562	0.014339
ENSG00000030419	IKZF2	-1.91505	-1.92542	2.95402	1.95424e-05	0.000696981
ENSG00000033170	FUT8	0.770884	0.771453	4.97764	1.30123e-05	0.000495364
ENSG00000035664	DAPK2	-2.27796	-2.34143	0.877313	0.000464014	0.0102155
ENSG00000038427	VCAN	1.23249	1.23272	7.15973	0.000284041	0.00687967
ENSG00000038945	MSR1	-0.501638	-0.501654	9.25946	0.00268109	0.041756
ENSG00000047365	ARAP2	-0.886847	-0.88788	4.41795	1.61625e-06	8.23482e-05
ENSG00000049130	KITLG	-1.39413	-1.40598	1.86623	0.00230935	0.0370588
ENSG00000049759	NEDD4L	0.605077	0.605595	4.68995	0.00190694	0.031818
ENSG00000050030	NEXMIF	-2.70258	-2.86608	0.516069	0.000560945	0.0119084
ENSG00000053918	KCNQ1	-0.666919	-0.667169	5.93771	9.89061e-06	0.000391943
ENSG00000054219	LY75	0.67596	0.676738	4.46134	0.00319128	0.0476222
ENSG00000054654	SYNE2	1.08559	1.08625	5.65003	0.00112812	0.0209009
ENSG00000058056	USP13	0.810983	0.811917	4.38851	0.00161954	0.0277166
ENSG00000059804	SLC2A3	0.583643	0.583765	6.92853	0.00314498	0.0470296
ENSG00000063660	GPC1	1.09597	1.10342	1.98635	0.00152421	0.02655
ENSG00000064999	ANKS1A	-0.612341	-0.612511	6.42814	2.36296e-05	0.000824204
ENSG00000065054	NHERF2	1.24593	1.24836	4.19251	0.000489945	0.0106224
ENSG00000065833	ME1	-2.81021	-2.82098	3.73756	1.12685e-16	1.46142e-13
ENSG00000065923	SLC9A7	0.770758	0.77096	6.37177	0.000140105	0.00374999
ENSG00000066056	TIE1	1.77238	1.79101	1.73399	0.000761804	0.0152759
ENSG00000066279	ASPM	1.03384	1.03459	5.57827	0.000414096	0.00937697
ENSG00000066382	MPPED2	-3.58008	-3.69717	1.32732	8.70354e-07	4.85018e-05
ENSG00000066629	EML1	1.2937	1.29718	3.63094	9.79623e-07	5.33166e-05
ENSG00000067057	PFKP	1.2997	1.3006	5.23515	1.5174e-11	3.27989e-09
ENSG00000067113	PLPP1	1.38848	1.39479	2.87195	0.000123896	0.0033539
ENSG00000067715	SYT1	-2.60271	-2.68344	1.38652	5.37748e-05	0.0016641
ENSG00000068489	PRR11	0.652804	0.653475	4.71459	0.00331518	0.0490098
ENSG00000069122	ADGRF5	1.57588	1.58583	2.84186	0.000903231	0.0176514
ENSG00000069188	SDK2	2.97832	3.0023	2.84102	9.07986e-08	6.59472e-06
ENSG00000070614	NDST1	0.651391	0.651701	5.34632	0.0017061	0.0289408
ENSG00000070915	SLC12A3	2.11969	2.1587	1.3604	2.0134e-05	0.000712733
ENSG00000071073	MGAT4A	0.457636	0.457706	7.13637	0.00312933	0.0468939
ENSG00000071246	VASH1	0.991147	0.991248	7.98579	8.96374e-08	6.55778e-06
ENSG00000071282	LMCD1	1.2608	1.27039	1.89696	0.00104201	0.0197153
ENSG00000071575	TRIB2	1.32781	1.32999	4.08275	6.89869e-06	0.000287777
ENSG00000072110	ACTN1	0.546526	0.5466	7.40689	0.00332241	0.0490657
ENSG00000072201	LNX1	1.35282	1.3636	1.85468	0.00179213	0.0301848
ENSG00000072694	FCGR2B	-0.642589	-0.643149	5.24418	0.000805411	0.0160699
ENSG00000072818	ACAP1	1.80893	1.81275	3.7681	1.66549e-06	8.4255e-05
ENSG00000072858	SIDT1	-1.52626	-1.53843	2.57731	8.66398e-05	0.0025122
ENSG00000072952	IRAG1	-1.62855	-1.63318	3.43088	1.58806e-08	1.50045e-06
ENSG00000074370	ATP2A3	1.45593	1.45773	4.54473	1.08529e-07	7.62696e-06
ENSG00000074416	MGLL	-1.03199	-1.03308	4.73815	2.80399e-05	0.000952424
ENSG00000074590	NUAK1	1.17784	1.18328	2.97913	0.00215722	0.0350113
ENSG00000075391	RASAL2	0.572034	0.572365	5.41528	0.00239975	0.0382512
ENSG00000075399	VPS9D1	-0.619625	-0.620793	3.47639	0.00239381	0.0382421
ENSG00000076351	SLC46A1	-0.984267	-0.984954	5.10536	2.08179e-08	1.89164e-06
ENSG00000076662	ICAM3	1.74834	1.7525	3.5207	2.11141e-08	1.90642e-06
ENSG00000076716	GPC4	1.61118	1.61501	3.48572	4.11195e-12	1.06657e-09
ENSG00000077420	APBB1IP	0.64674	0.646772	8.85921	2.18476e-06	0.000106375
ENSG00000077782	FGFR1	-1.39417	-1.39643	4.23152	3.63562e-05	0.00120338
ENSG00000077984	CST7	1.14821	1.16751	1.13022	0.00154584	0.0267958
ENSG00000079263	SP140	1.15638	1.15799	4.13978	1.6243e-06	8.24635e-05
ENSG00000079277	MKNK1	-0.828287	-0.828436	6.99341	3.27933e-07	2.08853e-05
ENSG00000079308	TNS1	-0.804128	-0.804284	6.81363	0.000352132	0.00826237
ENSG00000079819	EPB41L2	0.611047	0.611063	9.91334	0.000222047	0.0056066
ENSG00000080546	SESN1	-0.69935	-0.699508	6.74384	0.000105991	0.00294175
ENSG00000081041	CXCL2	-1.25898	-1.25954	6.40395	4.87438e-06	0.000214623
ENSG00000081181	ARG2	0.798808	0.801801	3.1567	0.00281569	0.0431275
ENSG00000081985	IL12RB2	-5.09551	-5.23876	1.84414	4.85535e-10	6.72489e-08
ENSG00000082397	EPB41L3	-0.618634	-0.61869	8.02238	3.22775e-05	0.00108092
ENSG00000082781	ITGB5	-0.662284	-0.662489	6.37368	0.000202541	0.00516895
ENSG00000083454	P2RX5	1.78878	1.81903	1.22621	6.91787e-05	0.00206034
ENSG00000084070	SMAP2	-0.599315	-0.59938	7.90613	0.000104995	0.00294175
ENSG00000084112	SSH1	0.438618	0.438709	6.78939	0.00128092	0.0230146
ENSG00000085265	FCN1	1.47856	1.47937	5.94302	2.78255e-05	0.000947395
ENSG00000085514	PILRA	-0.862222	-0.862541	6.04033	1.88052e-06	9.25086e-05
ENSG00000085662	AKR1B1	-0.608307	-0.608428	6.64263	4.14072e-05	0.00133949
ENSG00000085832	EPS15	-0.832441	-0.832523	8.08138	1.97029e-07	1.30937e-05
ENSG00000086544	ITPKC	-0.677269	-0.678177	4.02305	9.22055e-05	0.00263692
ENSG00000086730	LAT2	0.519347	0.51941	7.44759	8.0467e-06	0.000327983
ENSG00000087076	HSD17B14	-0.890299	-0.894134	2.48559	0.00188206	0.0315134
ENSG00000087086	FTL	-0.516153	-0.516159	10.8709	0.000576889	0.0121744
ENSG00000087245	MMP2	0.840266	0.840487	6.36045	0.000262258	0.00640646
ENSG00000087510	TFAP2C	-2.89757	-3.02099	0.77559	8.85031e-07	4.87485e-05
ENSG00000088325	TPX2	0.779462	0.779813	6.15101	0.00211327	0.0343762
ENSG00000088367	EPB41L1	-1.15187	-1.15713	2.79795	0.00205004	0.0335774
ENSG00000088827	SIGLEC1	-4.08274	-4.09078	5.41166	5.25132e-18	1.24859e-14
ENSG00000088854	DNAAF9	-0.471457	-0.471688	5.54572	0.00240876	0.038352
ENSG00000088882	CPXM1	1.34792	1.35663	2.11249	0.000227594	0.00572638
ENSG00000089685	BIRC5	0.998484	0.999324	5.29988	0.0020389	0.0334717
ENSG00000090013	BLVRB	-1.65441	-1.65556	5.23278	1.94543e-14	1.11014e-11
ENSG00000090530	P3H2	0.903733	0.904474	4.88613	5.02154e-05	0.00157562
ENSG00000090659	CD209	-4.62504	-4.64354	4.99073	2.91673e-16	2.97215e-13
ENSG00000090674	MCOLN1	-0.99908	-0.999529	5.66433	3.3522e-08	2.81929e-06
ENSG00000090776	EFNB1	0.61567	0.616063	5.03705	0.000111549	0.00307212
ENSG00000090889	KIF4A	0.871948	0.8736	4.13207	0.00156008	0.0269772
ENSG00000091409	ITGA6	0.71634	0.716529	6.58883	0.000555644	0.0118475
ENSG00000091490	SEL1L3	1.06122	1.06181	5.46285	2.44685e-10	3.63612e-08
ENSG00000091986	CCDC80	-1.48885	-1.49976	2.48993	0.00202384	0.0333397
ENSG00000092051	JPH4	-1.47091	-1.50237	0.770769	0.00164708	0.0281068
ENSG00000092068	SLC7A8	-1.46552	-1.46609	6.38232	1.39728e-08	1.36531e-06
ENSG00000095303	PTGS1	0.580027	0.580104	7.43059	1.43095e-05	0.000537968
ENSG00000095370	SH2D3C	0.861832	0.863399	3.68394	1.56903e-05	0.000578393
ENSG00000095932	SMIM24	2.56307	2.64436	0.879866	5.12328e-06	0.000223513
ENSG00000099139	PCSK5	0.621576	0.622287	4.32758	0.0016077	0.0275666
ENSG00000099250	NRP1	-1.0008	-1.00087	8.54513	6.93404e-07	3.92544e-05
ENSG00000099308	MAST3	0.760608	0.760843	6.20036	0.00017404	0.00449793
ENSG00000099849	RASSF7	0.540749	0.54196	3.28286	0.00323906	0.0480098
ENSG00000099954	CECR2	1.53607	1.55671	1.38353	1.95145e-05	0.000696981
ENSG00000099991	CABIN1	0.647536	0.647766	6.0029	0.000252265	0.00621945
ENSG00000100065	CARD10	1.7019	1.71849	1.64306	0.000849814	0.0168148
ENSG00000100097	LGALS1	0.713066	0.713168	7.31719	0.000392354	0.0090134
ENSG00000100181	TPTEP1	-1.144	-1.14734	3.23836	1.97013e-06	9.65838e-05
ENSG00000100219	XBP1	-0.57057	-0.57063	7.71449	0.000104765	0.00294175
ENSG00000100350	FOXRED2	-1.04117	-1.04263	4.2995	2.3563e-06	0.000113949
ENSG00000100365	NCF4	-0.729384	-0.729537	6.73605	1.74322e-06	8.76296e-05
ENSG00000100368	CSF2RB	-0.513701	-0.513901	5.86487	8.549e-05	0.00248898
ENSG00000100433	KCNK10	2.10213	2.13234	1.69643	9.99145e-05	0.00282813
ENSG00000100558	PLEK2	1.17104	1.17261	3.99504	6.0036e-08	4.68018e-06
ENSG00000100600	LGMN	-1.11586	-1.116	7.8013	1.97333e-07	1.30937e-05
ENSG00000100628	ASB2	1.6441	1.6797	1.1743	0.000194862	0.00500883
ENSG00000100697	DICER1	-0.531009	-0.531102	6.99055	0.00194094	0.0322721
ENSG00000100979	PLTP	-3.29253	-3.29308	8.47416	6.17308e-16	5.68556e-13
ENSG00000101000	PROCR	1.13711	1.13902	3.76072	5.46563e-07	3.14406e-05
ENSG00000101187	SLCO4A1	1.00422	1.00838	2.65852	0.00203366	0.0334627
ENSG00000101335	MYL9	-0.988015	-0.991325	3.47832	0.0020662	0.0337258
ENSG00000101445	PPP1R16B	2.28306	2.30188	2.41568	4.9642e-10	6.80955e-08
ENSG00000101463	SYNDIG1	2.20882	2.22633	2.61838	4.11905e-08	3.35785e-06
ENSG00000101665	SMAD7	0.786845	0.787215	5.79397	5.52238e-05	0.00169789
ENSG00000101916	TLR8	-0.866404	-0.867028	4.94882	8.64847e-06	0.000348528
ENSG00000101935	AMMECR1	1.51793	1.52453	2.68122	0.00181254	0.0304926
ENSG00000102007	PLP2	0.616103	0.616329	5.7328	0.000537376	0.0115281
ENSG00000102032	RENBP	-0.581439	-0.581678	5.6122	0.00253791	0.0400064
ENSG00000102048	ASB9	-1.43212	-1.45427	1.23168	3.69685e-05	0.00122082
ENSG00000102575	ACP5	-1.45444	-1.45521	5.61632	1.38226e-06	7.22318e-05
ENSG00000102755	FLT1	1.47687	1.479	4.50997	0.000427546	0.00959021
ENSG00000102760	RGCC	0.796741	0.797177	5.90197	0.000985448	0.0189169
ENSG00000102908	NFAT5	0.583659	0.583821	6.41227	0.000105735	0.00294175
ENSG00000103187	COTL1	0.825173	0.825183	10.6715	1.29189e-10	2.09432e-08
ENSG00000103257	SLC7A5	1.22177	1.22205	7.11266	4.70644e-08	3.79334e-06
ENSG00000103449	SALL1	2.10509	2.12311	2.98151	5.2862e-06	0.000228843
ENSG00000104093	DMXL2	-1.02805	-1.02837	6.37595	3.78491e-06	0.000174179
ENSG00000104368	PLAT	1.32909	1.3413	2.03225	0.00150457	0.026272
ENSG00000104419	NDRG1	0.61819	0.618487	5.90642	0.0029759	0.044925
ENSG00000104870	FCGRT	-0.718553	-0.718623	7.8939	2.62086e-05	0.000895544
ENSG00000105122	RASAL3	0.629519	0.62988	5.40093	0.000828695	0.0164884
ENSG00000105223	PLD3	-1.73228	-1.73263	7.10606	6.37662e-16	5.68556e-13
ENSG00000105246	EBI3	-1.10668	-1.10776	4.76805	3.26279e-06	0.000151619
ENSG00000105464	GRIN2D	-0.767985	-0.772976	2.13961	0.00103438	0.0196753
ENSG00000105609	LILRB5	-5.93027	-5.96027	5.50294	9.90311e-22	1.25147e-17
ENSG00000105711	SCN1B	-1.95319	-1.95577	4.74166	3.01137e-08	2.61953e-06
ENSG00000106066	CPVL	-0.846632	-0.846748	7.43859	4.88788e-07	2.83457e-05
ENSG00000106178	CCL24	-2.77806	-3.05844	1.13696	6.04401e-05	0.00183846
ENSG00000106415	GLCCI1	0.725946	0.726847	4.37717	0.000247061	0.00614038
ENSG00000106460	TMEM106B	-0.521763	-0.522028	5.36377	0.00278696	0.0428968
ENSG00000106546	AHR	-0.822753	-0.822878	7.37232	4.40279e-06	0.000196282
ENSG00000106565	TMEM176B	-2.47104	-2.47272	6.13332	2.48344e-15	1.93358e-12
ENSG00000106605	BLVRA	-1.29199	-1.29233	6.65001	4.56725e-10	6.38788e-08
ENSG00000106772	PRUNE2	-1.94546	-1.95613	2.99179	1.59054e-06	8.13286e-05
ENSG00000106785	TRIM14	-0.661883	-0.66203	6.75345	1.53268e-06	7.8652e-05
ENSG00000106799	TGFBR1	0.668166	0.668204	8.49989	5.5032e-06	0.000236495
ENSG00000106976	DNM1	-1.27123	-1.28348	2.03554	0.00164982	0.0281199
ENSG00000107099	DOCK8	0.535328	0.53536	8.40575	0.000929168	0.0180258
ENSG00000107282	APBA1	-1.06692	-1.06769	5.21118	0.000397328	0.00907519
ENSG00000107338	SHB	-1.07795	-1.08028	3.71101	2.3314e-06	0.000113128
ENSG00000107537	PHYH	-0.553935	-0.554719	4.00572	0.00200826	0.0332365
ENSG00000107562	CXCL12	-2.64093	-2.64712	4.19201	1.65546e-11	3.47306e-09
ENSG00000107719	PALD1	0.68593	0.686014	7.60251	5.92324e-06	0.000252241
ENSG00000107731	UNC5B	1.01849	1.01888	6.25807	4.23804e-10	5.98613e-08
ENSG00000107798	LIPA	-0.724973	-0.725025	7.98493	0.000152026	0.00400889
ENSG00000107957	SH3PXD2A	-0.671394	-0.671771	5.67103	0.000610813	0.0128334
ENSG00000108405	P2RX1	-0.805528	-0.809715	2.2791	0.00284908	0.0434502
ENSG00000108511	HOXB6	-1.29991	-1.30728	2.22317	0.00140272	0.0248861
ENSG00000108700	CCL8	-3.2029	-3.22882	3.77701	1.09443e-11	2.51825e-09
ENSG00000108828	VAT1	-0.650775	-0.65099	5.68643	0.0015849	0.0273069
ENSG00000108861	DUSP3	-0.625266	-0.625423	6.40639	9.23544e-05	0.00263692
ENSG00000108950	FAM20A	-1.2166	-1.21862	4.09378	3.86113e-06	0.000175201
ENSG00000109063	MYH3	0.774209	0.777764	2.70347	0.00334027	0.0491768
ENSG00000109099	PMP22	-2.0166	-2.01819	5.40779	2.44836e-13	1.20442e-10
ENSG00000109436	TBC1D9	-0.498661	-0.498779	6.70401	0.000810741	0.0161537
ENSG00000109667	SLC2A9	-0.631167	-0.632257	3.64779	0.000930929	0.0180258
ENSG00000109790	KLHL5	0.577675	0.577834	6.3304	3.06519e-05	0.00103621
ENSG00000109794	FAM149A	1.46134	1.46297	4.70463	3.60041e-09	3.95103e-07
ENSG00000109861	CTSC	-0.726039	-0.726093	8.41959	2.92568e-06	0.000137295
ENSG00000110063	DCPS	0.644022	0.644975	3.91288	2.43636e-05	0.000843619
ENSG00000110077	MS4A6A	-0.96483	-0.96491	8.27156	4.82006e-11	8.70417e-09
ENSG00000110079	MS4A4A	-1.90517	-1.90565	7.08992	9.73339e-17	1.38856e-13
ENSG00000110080	ST3GAL4	0.855468	0.8573	3.36769	4.61355e-06	0.000205037
ENSG00000110328	GALNT18	2.10924	2.14184	1.1179	1.00946e-05	0.000398919
ENSG00000110660	SLC35F2	1.4539	1.45734	3.30622	4.65482e-08	3.77305e-06
ENSG00000110799	VWF	1.89801	1.89984	5.27949	0.000244712	0.00609261
ENSG00000110987	BCL7A	1.27175	1.27824	2.87864	8.77641e-05	0.0025345
ENSG00000111145	ELK3	0.689587	0.689831	5.94195	4.07993e-05	0.00132282
ENSG00000111186	WNT5B	-2.497	-2.50552	4.02757	1.64765e-10	2.58301e-08
ENSG00000111269	CREBL2	-0.533595	-0.533679	7.16683	0.00193716	0.0322469
ENSG00000111424	VDR	0.842035	0.842524	5.02755	0.00104962	0.01978
ENSG00000111885	MAN1A1	-0.974596	-0.974688	7.89751	3.57079e-12	9.4335e-10
ENSG00000111913	RIPOR2	1.34959	1.35585	2.9007	0.00096331	0.018546
ENSG00000111961	SASH1	-1.0272	-1.02748	6.582	0.000139696	0.00374607
ENSG00000112195	TREML2	1.41556	1.42787	1.94626	2.88239e-06	0.00013571
ENSG00000112232	KHDRBS2	-1.79766	-1.83656	0.993825	0.000187938	0.00484832
ENSG00000112303	VNN2	-0.898016	-0.900894	2.96969	0.00129343	0.0232102
ENSG00000112414	ADGRG6	-1.0326	-1.03307	5.89806	8.81805e-07	4.87485e-05
ENSG00000112419	PHACTR2	-0.594695	-0.594922	6.00099	0.000396537	0.00907519
ENSG00000112759	SLC29A1	0.55957	0.559914	5.14077	0.00143481	0.0253644
ENSG00000112773	TENT5A	-0.494627	-0.494725	7.1583	0.00201822	0.0332855
ENSG00000112936	C7	-1.76646	-1.76969	4.58465	0.00146327	0.0257081
ENSG00000113070	HBEGF	-0.637374	-0.637556	6.72678	0.00167078	0.0284022
ENSG00000113269	RNF130	-0.444917	-0.444955	7.94184	0.00341443	0.0499592
ENSG00000113368	LMNB1	0.652945	0.653054	7.23245	0.00321715	0.047908
ENSG00000113369	ARRDC3	-0.750573	-0.7507	7.4582	7.7924e-06	0.000320364
ENSG00000113555	PCDH12	-3.4743	-3.48354	4.6013	1.06994e-12	3.67925e-10
ENSG00000113594	LIFR	1.66238	1.66854	3.2943	0.00148336	0.0259971
ENSG00000113758	DBN1	2.65425	2.65761	5.14516	5.23643e-10	7.04744e-08
ENSG00000113810	SMC4	0.596016	0.596154	6.7374	0.00289271	0.043915
ENSG00000114251	WNT5A	2.15778	2.15984	5.55389	8.85205e-14	4.51012e-11
ENSG00000114315	HES1	-1.12754	-1.1285	5.66522	4.97326e-05	0.0015697
ENSG00000114423	CBLB	-0.715322	-0.716512	3.85339	0.000905757	0.0176765
ENSG00000114541	FRMD4B	-0.498145	-0.498215	7.26603	0.00247701	0.0392633
ENSG00000114737	CISH	-0.721429	-0.722379	4.45553	0.000934475	0.018064
ENSG00000115183	TANC1	2.1574	2.1611	4.25761	3.69301e-13	1.5965e-10
ENSG00000115271	GCA	-0.53579	-0.536036	5.54296	0.00163605	0.027952
ENSG00000115306	SPTBN1	0.652672	0.652756	7.5335	0.00153129	0.0266406
ENSG00000115414	FN1	2.52275	2.52296	9.76161	5.20703e-09	5.50248e-07
ENSG00000115561	CHMP3	-0.465437	-0.46553	6.72034	0.00285079	0.0434502
ENSG00000115758	ODC1	0.564372	0.564754	5.2818	0.000871462	0.0171954
ENSG00000115828	QPCT	0.677022	0.678198	3.59803	0.00277443	0.0428355
ENSG00000115896	PLCL1	-0.711068	-0.71366	2.89988	0.00206285	0.0337258
ENSG00000115902	SLC1A4	0.63459	0.634766	6.33895	1.20878e-05	0.000469875
ENSG00000115963	RND3	-2.5444	-2.54696	5.75016	4.02124e-10	5.73669e-08
ENSG00000116157	GPX7	1.2896	1.29286	3.22869	1.87157e-08	1.72257e-06
ENSG00000116544	DLGAP3	-1.02551	-1.02778	3.43214	0.000743033	0.0149719
ENSG00000116574	RHOU	-0.763238	-0.764206	4.22502	1.62569e-05	0.00059467
ENSG00000116641	DOCK7	-0.594849	-0.595246	5.15261	0.00106165	0.0199021
ENSG00000116729	WLS	-2.27735	-2.27916	5.4334	8.25375e-13	3.18238e-10
ENSG00000116774	OLFML3	1.647	1.64733	7.20914	5.92696e-11	1.04388e-08
ENSG00000116786	PLEKHM2	-0.426743	-0.426827	6.73388	0.00121001	0.0221024
ENSG00000116793	PHTF1	0.594888	0.595926	3.74684	0.00117301	0.0215962
ENSG00000116852	KIF21B	0.744023	0.744205	6.52329	9.15292e-08	6.59472e-06
ENSG00000116962	NID1	-1.44783	-1.45436	3.23467	0.000265617	0.00647743
ENSG00000117115	PADI2	1.8551	1.8556	7.08421	1.75044e-10	2.71433e-08
ENSG00000117152	RGS4	1.56513	1.58171	2.31842	0.00322547	0.0479318
ENSG00000117154	IGSF21	-1.13535	-1.13554	7.50978	2.62398e-05	0.000895544
ENSG00000117602	RCAN3	0.725314	0.72559	5.78859	4.43091e-05	0.00142368
ENSG00000117650	NEK2	1.07943	1.08444	3.0368	0.00142162	0.0251624
ENSG00000117724	CENPF	0.941947	0.942094	7.49575	0.00105098	0.01978
ENSG00000118193	KIF14	0.860633	0.862563	3.9832	0.00175663	0.0297273
ENSG00000118217	ATF6	-0.535188	-0.535336	6.32865	1.95316e-05	0.000696981
ENSG00000118257	NRP2	-0.849687	-0.850019	6.07992	6.45227e-07	3.68192e-05
ENSG00000118507	AKAP7	-0.939553	-0.941176	3.78433	0.000438008	0.00974824
ENSG00000118557	PMFBP1	-0.805019	-0.808097	2.86527	0.00263285	0.0411845
ENSG00000118596	SLC16A7	-1.14321	-1.14641	3.44703	0.000288294	0.00697085
ENSG00000118689	FOXO3	-0.460578	-0.460676	6.82298	0.00334003	0.0491768
ENSG00000118762	PKD2	0.765737	0.766243	4.97596	3.1794e-06	0.000148227
ENSG00000118785	SPP1	1.4984	1.49841	11.8304	7.7297e-06	0.000318705
ENSG00000119042	SATB2	-1.17831	-1.18618	2.45408	5.01644e-05	0.00157562
ENSG00000119138	KLF9	-0.50838	-0.508518	6.29897	0.000920878	0.0179226
ENSG00000119535	CSF3R	0.599578	0.599721	6.69618	0.000426622	0.00959021
ENSG00000119782	FKBP1B	0.682499	0.686134	2.35253	0.0016653	0.0283498
ENSG00000119865	CNRIP1	-2.253	-2.25819	3.96515	9.1793e-10	1.15887e-07
ENSG00000119900	OGFRL1	0.482852	0.482877	8.7495	0.00271062	0.042078
ENSG00000119969	HELLS	0.736064	0.73663	5.158	0.00336461	0.0493822
ENSG00000120156	TEK	1.85246	1.87559	1.65622	0.00119626	0.0219074
ENSG00000120254	MTHFD1L	0.754568	0.75487	5.81698	3.83872e-07	2.34606e-05
ENSG00000120318	ARAP3	0.922309	0.923993	3.94669	8.41071e-05	0.00245615
ENSG00000120457	KCNJ5	-0.883022	-0.883441	5.33489	0.000102001	0.00287012
ENSG00000120594	PLXDC2	0.606815	0.60683	9.70707	3.10979e-05	0.00104633
ENSG00000120833	SOCS2	-1.39534	-1.40396	2.43964	0.00270211	0.0419917
ENSG00000120875	DUSP4	1.03508	1.03771	3.82673	0.000531964	0.0114465
ENSG00000120896	SORBS3	-0.830948	-0.831172	6.43862	3.55058e-09	3.92656e-07
ENSG00000121297	TSHZ3	-1.93729	-1.93971	4.65529	1.04034e-12	3.67925e-10
ENSG00000121895	TMEM156	1.82451	1.82953	3.55113	1.2781e-10	2.09432e-08
ENSG00000121957	GPSM2	0.980549	0.982366	4.07498	0.000624846	0.0130897
ENSG00000122778	KIAA1549	-2.32484	-2.35325	1.65892	2.34778e-08	2.10651e-06
ENSG00000122786	CALD1	-1.02306	-1.02399	5.13543	0.00278742	0.0428968
ENSG00000122884	P4HA1	-0.591665	-0.591894	5.9742	7.86026e-05	0.00231205
ENSG00000123094	RASSF8	0.670714	0.671233	4.80721	0.000141724	0.00378621
ENSG00000123095	BHLHE41	1.06045	1.06059	7.54518	3.91223e-06	0.00017662
ENSG00000123124	WWP1	-1.18045	-1.18106	5.59775	5.19888e-10	7.04744e-08
ENSG00000123146	ADGRE5	-0.621067	-0.621292	6.32832	0.00105412	0.019813
ENSG00000123342	MMP19	-1.33027	-1.33349	4.01465	5.23933e-05	0.00163197
ENSG00000123384	LRP1	-0.577788	-0.577797	10.4276	9.24197e-05	0.00263692
ENSG00000123595	RAB9A	-0.520846	-0.521233	4.82644	0.000368674	0.00856596
ENSG00000123643	SLC36A1	-0.729299	-0.729803	4.99082	0.000383261	0.00886159
ENSG00000123684	LPGAT1	0.633262	0.633417	6.43884	5.90146e-05	0.00180279
ENSG00000123685	BATF3	-0.844599	-0.845785	4.23443	0.000210534	0.00534428
ENSG00000124006	OBSL1	-0.904712	-0.909068	2.92334	0.00269155	0.0418732
ENSG00000124140	SLC12A5	-1.27636	-1.28726	2.28991	0.000898854	0.0176141
ENSG00000124313	IQSEC2	0.825521	0.825833	5.83745	6.91264e-08	5.30192e-06
ENSG00000124491	F13A1	-3.5113	-3.51161	9.95122	1.43926e-16	1.71104e-13
ENSG00000124496	TRERF1	0.548177	0.548681	4.61301	0.00122746	0.0223288
ENSG00000124813	RUNX2	0.958902	0.959529	5.36442	8.59526e-08	6.32061e-06
ENSG00000125245	GPR18	1.61833	1.64068	1.29445	2.37712e-07	1.56276e-05
ENSG00000125257	ABCC4	0.928008	0.92858	5.5221	1.47231e-08	1.42884e-06
ENSG00000125430	HS3ST3B1	1.16061	1.16364	3.50214	8.22507e-07	4.60152e-05
ENSG00000125730	C3	1.88153	1.88156	11.3996	3.39545e-12	9.24474e-10
ENSG00000125845	BMP2	-2.11807	-2.16808	1.27043	1.38843e-05	0.000525394
ENSG00000125968	ID1	1.17749	1.181	3.17764	0.000294675	0.00710108
ENSG00000126106	TMEM53	-1.30356	-1.31344	1.89963	1.78024e-06	8.88004e-05
ENSG00000126217	MCF2L	1.50085	1.50175	5.70295	7.4088e-08	5.62202e-06
ENSG00000126264	HCST	-0.75985	-0.761579	3.29948	0.000459525	0.0101453
ENSG00000126351	THRA	-0.865541	-0.866085	5.16883	9.80176e-07	5.33166e-05
ENSG00000126822	PLEKHG3	-1.77307	-1.7772	3.89307	3.56701e-07	2.24447e-05
ENSG00000127124	HIVEP3	0.610053	0.610198	6.66476	0.000213349	0.00539651
ENSG00000127329	PTPRB	1.59384	1.60292	3.02084	0.00135035	0.0240501
ENSG00000127528	KLF2	-0.87258	-0.872739	7.67495	0.000105762	0.00294175
ENSG00000127955	GNAI1	0.94569	0.947077	4.2713	0.00105824	0.0198643
ENSG00000128052	KDR	1.836	1.8417	3.82177	0.000635776	0.0132602
ENSG00000128245	YWHAH	0.718119	0.718135	9.85226	4.40505e-09	4.72499e-07
ENSG00000128283	CDC42EP1	-1.08401	-1.0874	2.99845	0.000632505	0.0132113
ENSG00000128383	APOBEC3A	2.1045	2.13526	1.31898	1.43297e-05	0.000537968
ENSG00000128487	SPECC1	0.511299	0.511375	7.2107	0.000307861	0.0073444
ENSG00000128512	DOCK4	0.956709	0.956773	8.45521	3.18976e-09	3.61145e-07
ENSG00000128567	PODXL	1.57061	1.57354	4.39714	0.00098139	0.0188686
ENSG00000128594	LRRC4	-1.48029	-1.48942	2.7469	0.000101253	0.00285469
ENSG00000128872	TMOD2	-0.847874	-0.848352	5.39808	1.4908e-06	7.73372e-05
ENSG00000129195	PIMREG	1.1693	1.17454	2.93765	0.000703511	0.0143786
ENSG00000129226	CD68	-0.545298	-0.545304	10.7295	3.73088e-05	0.00122921
ENSG00000129515	SNX6	-0.743883	-0.744053	6.61219	1.30213e-05	0.000495364
ENSG00000129538	RNASE1	-4.10403	-4.10492	8.75733	3.50667e-17	6.25327e-14
ENSG00000129682	FGF13	-3.08454	-3.19647	1.23708	6.82484e-05	0.00203689
ENSG00000130147	SH3BP4	1.35322	1.3549	4.37259	4.19002e-09	4.56296e-07
ENSG00000130164	LDLR	-1.12489	-1.12694	4.84754	0.00134191	0.0239896
ENSG00000130300	PLVAP	1.54427	1.5451	6.1719	0.00019637	0.00503852
ENSG00000130309	COLGALT1	-0.570185	-0.570259	7.38849	4.37842e-06	0.000195807
ENSG00000130340	SNX9	-0.935532	-0.935806	6.32136	5.21784e-12	1.31419e-09
ENSG00000130513	GDF15	-1.14274	-1.1545	1.77222	0.00158325	0.0273069
ENSG00000130584	ZBTB46	0.547293	0.548175	3.92578	0.00249977	0.0395363
ENSG00000130592	LSP1	0.695772	0.69582	8.46596	0.00256531	0.0403492
ENSG00000130962	PRRG1	-1.87991	-1.9063	1.59956	0.0014475	0.0255253
ENSG00000131042	LILRB2	-0.799875	-0.800121	6.41332	1.01207e-06	5.46902e-05
ENSG00000131242	RAB11FIP4	1.15979	1.16286	3.3953	0.000647002	0.013455
ENSG00000131370	SH3BP5	-1.30361	-1.30422	5.80662	3.2882e-08	2.79223e-06
ENSG00000131386	GALNT15	2.03272	2.10705	0.625276	0.000465863	0.0102256
ENSG00000131401	NAPSB	1.63168	1.63278	5.91876	5.37702e-10	7.10441e-08
ENSG00000131477	RAMP2	1.72663	1.7665	0.9784	0.00278656	0.0428968
ENSG00000131669	NINJ1	-0.674999	-0.675086	7.50717	0.00162033	0.0277166
ENSG00000131773	KHDRBS3	0.857294	0.859943	3.11731	0.00203794	0.0334717
ENSG00000132182	NUP210	1.21135	1.21171	6.38513	2.70765e-09	3.11511e-07
ENSG00000132205	EMILIN2	-0.506402	-0.506434	8.36609	0.000311299	0.00740947
ENSG00000132334	PTPRE	-0.560517	-0.560564	8.20245	0.00104764	0.0197694
ENSG00000132405	TBC1D14	-1.10671	-1.1069	7.24835	1.5541e-08	1.49803e-06
ENSG00000132481	TRIM47	-1.00329	-1.00611	3.29848	0.000303719	0.00727446
ENSG00000132514	CLEC10A	-1.69118	-1.69309	5.2644	3.25545e-08	2.78097e-06
ENSG00000132688	NES	1.49569	1.49692	5.06792	8.18359e-07	4.59634e-05
ENSG00000132718	SYT11	0.485683	0.485842	6.06016	0.00145498	0.0256242
ENSG00000132819	RBM38	0.640734	0.641258	4.82663	0.000627674	0.0131296
ENSG00000132965	ALOX5AP	0.777306	0.777359	8.34649	3.89885e-07	2.36685e-05
ENSG00000133030	MPRIP	0.899483	0.899575	7.79076	6.90033e-09	7.08203e-07
ENSG00000133055	MYBPH	2.17574	2.24441	0.831825	3.82847e-05	0.00124982
ENSG00000133121	STARD13	-1.40538	-1.40632	5.27083	2.57522e-15	1.93358e-12
ENSG00000133275	CSNK1G2	0.462971	0.463109	6.09894	0.00323697	0.0480098
ENSG00000133317	LGALS12	1.41979	1.43319	1.81775	3.14071e-05	0.00105424
ENSG00000133597	ADCK2	0.909526	0.910432	4.51336	5.6919e-08	4.48622e-06
ENSG00000133800	LYVE1	-5.76823	-5.77296	7.8917	1.09841e-18	3.13399e-15
ENSG00000134057	CCNB1	0.880554	0.881501	4.71665	0.00109795	0.0204866
ENSG00000134207	SYT6	1.7658	1.77257	3.16668	3.95548e-07	2.38097e-05
ENSG00000134255	CEPT1	-0.60764	-0.60818	4.77174	0.00042975	0.0096245
ENSG00000134278	SPIRE1	-0.57206	-0.572375	5.21931	0.00195611	0.0324864
ENSG00000134369	NAV1	0.568511	0.568602	7.21171	3.88809e-05	0.0012635
ENSG00000134460	IL2RA	-4.62883	-4.65378	4.97853	5.56137e-15	3.60629e-12
ENSG00000134470	IL15RA	-0.901203	-0.903557	3.34271	0.00026633	0.00648374
ENSG00000134508	CABLES1	-1.38329	-1.38577	4.31548	8.86811e-06	0.000354377
ENSG00000134575	ACP2	-0.679453	-0.679965	4.9514	0.00106599	0.0199572
ENSG00000134594	RAB33A	1.10977	1.12772	0.862425	0.00125161	0.0226593
ENSG00000134755	DSC2	-1.53817	-1.53871	6.44862	3.318e-13	1.52692e-10
ENSG00000134780	DAGLA	-0.814697	-0.816997	3.07637	0.000693382	0.0142533
ENSG00000134954	ETS1	1.33107	1.33205	5.17594	1.38643e-07	9.46352e-06
ENSG00000135048	CEMIP2	-0.900666	-0.901179	5.50754	0.000171275	0.00444257
ENSG00000135074	ADAM19	1.18931	1.19553	2.88888	0.00189266	0.0316539
ENSG00000135119	RNFT2	0.977641	0.981907	2.56028	0.000204837	0.00521823
ENSG00000135272	MDFIC	-0.702816	-0.703028	6.25332	0.00136311	0.0242168
ENSG00000135426	TESPA1	1.62238	1.63542	2.16459	8.30405e-06	0.000337509
ENSG00000135535	CD164	-0.462329	-0.462361	8.27102	0.00282392	0.043179
ENSG00000135549	PKIB	1.38368	1.38516	4.74222	1.35154e-09	1.69132e-07
ENSG00000135596	MICAL1	0.596672	0.596778	7.03571	0.000197807	0.00505719
ENSG00000135605	TEC	-1.21934	-1.22171	3.80128	2.89746e-09	3.30681e-07
ENSG00000135643	KCNMB4	-1.03274	-1.03764	2.48229	0.000562088	0.0119149
ENSG00000135678	CPM	-1.31009	-1.31025	7.74369	5.01295e-11	8.93934e-09
ENSG00000135736	CCDC102A	1.11295	1.12112	2.1025	0.000942269	0.0181654
ENSG00000135749	PCNX2	0.851067	0.851784	5.04966	0.000938194	0.0181113
ENSG00000135823	STX6	0.643433	0.64352	7.30253	1.75063e-06	8.76296e-05
ENSG00000135838	NPL	-0.597172	-0.59745	5.4863	0.00149869	0.0262014
ENSG00000135905	DOCK10	0.619588	0.619642	7.96536	1.26687e-05	0.000485838
ENSG00000135929	CYP27A1	-1.16875	-1.1704	4.33538	0.000123125	0.00333936
ENSG00000136040	PLXNC1	0.544738	0.54479	7.92674	0.00103887	0.0197147
ENSG00000136048	DRAM1	-0.933414	-0.933907	5.49875	2.04359e-06	9.9842e-05
ENSG00000136068	FLNB	0.988094	0.988299	6.78642	2.37892e-05	0.000825733
ENSG00000136153	LMO7	1.50744	1.50826	5.633	9.60871e-13	3.51482e-10
ENSG00000136231	IGF2BP3	-1.79964	-1.84422	0.925398	0.00223004	0.0359884
ENSG00000136250	AOAH	-0.660739	-0.660857	7.12166	0.000190023	0.00489326
ENSG00000136371	MTHFS	0.572495	0.573221	4.07822	0.00156701	0.0270641
ENSG00000136383	ALPK3	0.847334	0.849036	4.26222	0.0026091	0.0409027
ENSG00000136436	CALCOCO2	-0.555094	-0.555177	7.3083	0.000151569	0.00400889
ENSG00000136603	SKIL	0.629897	0.629961	7.75681	1.82031e-05	0.000660778
ENSG00000136630	HLX	-0.965445	-0.966243	5.21011	1.52467e-05	0.000567908
ENSG00000136634	IL10	-0.779171	-0.780021	5.07096	0.00193505	0.0322469
ENSG00000136682	ZNG1B	0.58029	0.580482	5.88349	5.77739e-05	0.00177248
ENSG00000136732	GYPC	-0.826807	-0.826946	6.96928	1.58797e-05	0.000582364
ENSG00000136856	SLC2A8	-0.581588	-0.583058	3.27622	0.00337146	0.049432
ENSG00000136869	TLR4	-0.898946	-0.899156	6.69614	3.15612e-08	2.71236e-06
ENSG00000136960	ENPP2	-2.57998	-2.59194	4.11548	1.58816e-08	1.50045e-06
ENSG00000137338	PGBD1	-1.23023	-1.23791	2.22451	6.48123e-06	0.000271945
ENSG00000137474	MYO7A	-1.42086	-1.42139	6.26536	2.41923e-11	4.82341e-09
ENSG00000137478	FCHSD2	-0.530542	-0.530639	7.0543	0.000489896	0.0106224
ENSG00000137491	SLCO2B1	-0.749376	-0.749413	8.94493	1.87861e-06	9.25086e-05
ENSG00000137509	PRCP	-0.496892	-0.497085	5.84824	0.00177999	0.0300228
ENSG00000137642	SORL1	1.1469	1.14696	9.18463	7.72071e-09	7.86741e-07
ENSG00000137801	THBS1	-1.9371	-1.93735	9.35354	3.63999e-08	3.03673e-06
ENSG00000137831	UACA	-0.931025	-0.931439	5.74187	2.3203e-05	0.000813301
ENSG00000137834	SMAD6	1.08355	1.0852	3.96029	5.55733e-06	0.000238081
ENSG00000137962	ARHGAP29	1.64102	1.65946	1.62751	0.000598363	0.0125903
ENSG00000138413	IDH1	-0.77362	-0.773837	6.47708	1.19202e-05	0.000465902
ENSG00000138449	SLC40A1	-2.88006	-2.88104	7.3175	4.85634e-17	7.69784e-14
ENSG00000138459	SLC35A5	-0.549331	-0.549991	4.23423	0.00254488	0.040072
ENSG00000138463	SLC49A4	-0.641263	-0.641688	5.11075	8.71287e-06	0.000350135
ENSG00000138640	FAM13A	-1.15282	-1.15333	5.99337	1.64251e-09	1.96908e-07
ENSG00000138722	MMRN1	2.02496	2.07779	0.897777	7.15515e-05	0.00211775
ENSG00000138758	SEPTIN11	-0.634945	-0.635185	5.85969	0.000654133	0.0135638
ENSG00000138760	SCARB2	-0.521679	-0.521717	8.12725	0.000725256	0.0147109
ENSG00000139318	DUSP6	-0.59708	-0.597183	6.91172	0.000360409	0.00842885
ENSG00000139354	GAS2L3	-0.559536	-0.559897	5.10109	0.00126782	0.0228368
ENSG00000139508	SLC46A3	-0.682637	-0.683604	4.03735	4.92067e-05	0.00156344
ENSG00000139567	ACVRL1	-0.915521	-0.917377	3.59078	0.00126688	0.0228368
ENSG00000139626	ITGB7	1.27154	1.28095	2.52197	4.97338e-05	0.0015697
ENSG00000139725	RHOF	1.04969	1.05185	3.7661	1.25691e-05	0.000484625
ENSG00000139832	RAB20	-0.621276	-0.621447	6.61044	0.000468744	0.0102563
ENSG00000140022	STON2	-2.99401	-3.00685	3.76165	7.23507e-12	1.74942e-09
ENSG00000140092	FBLN5	-1.83152	-1.84783	2.29316	6.8989e-06	0.000287777
ENSG00000140332	TLE3	0.457728	0.457767	7.91195	0.00232759	0.0373094
ENSG00000140367	UBE2Q2	0.515384	0.515613	5.64315	0.00340568	0.0498823
ENSG00000140416	TPM1	-0.562126	-0.562332	5.83659	0.000676487	0.0139795
ENSG00000140450	ARRDC4	-0.767056	-0.768054	4.32118	0.000133456	0.00359225
ENSG00000140538	NTRK3	2.77584	2.85255	1.59474	0.0021216	0.0344724
ENSG00000140859	KIFC3	0.790026	0.79099	4.23522	0.00274759	0.0425593
ENSG00000141447	OSBPL1A	-0.766995	-0.767469	5.33719	1.50472e-05	0.000561944
ENSG00000141526	SLC16A3	0.512982	0.513049	7.22261	0.00315864	0.0471845
ENSG00000141574	SECTM1	-1.21513	-1.21581	5.55518	2.98776e-08	2.61493e-06
ENSG00000141664	ZCCHC2	-0.790761	-0.791035	6.19054	9.21523e-08	6.60625e-06
ENSG00000142046	TMEM91	-1.02715	-1.03737	1.60942	0.0028784	0.0437774
ENSG00000142089	IFITM3	-1.2871	-1.28767	6.01092	5.40373e-09	5.62697e-07
ENSG00000142405	NLRP12	0.783717	0.784934	3.73298	0.000578147	0.0121829
ENSG00000142748	FCN3	2.02632	2.09743	0.876423	0.00159379	0.027394
ENSG00000142961	MOB3C	-0.557856	-0.558193	5.26365	0.00102034	0.0194756
ENSG00000143147	GPR161	-1.21382	-1.22033	2.47871	5.27409e-05	0.00163922
ENSG00000143153	ATP1B1	-0.600263	-0.600508	5.96861	9.39126e-05	0.00266884
ENSG00000143162	CREG1	-0.69034	-0.690399	7.98197	5.50373e-06	0.000236495
ENSG00000143179	UCK2	0.822051	0.822663	4.93096	5.27796e-08	4.20645e-06
ENSG00000143196	DPT	-2.04839	-2.10904	0.640986	0.000728743	0.0147184
ENSG00000143226	FCGR2A	-0.711449	-0.711474	9.43556	4.36363e-05	0.00140523
ENSG00000143333	RGS16	1.43002	1.43093	5.49259	9.4953e-11	1.57512e-08
ENSG00000143344	RGL1	-2.67169	-2.67268	6.92386	1.09068e-17	2.2228e-14
ENSG00000143369	ECM1	-1.23935	-1.24959	1.95096	0.000926606	0.0180095
ENSG00000143382	ADAMTSL4	-0.722276	-0.723441	3.9677	0.000118738	0.00325752
ENSG00000143545	RAB13	-0.535257	-0.535367	6.55576	0.00120825	0.0220985
ENSG00000143546	S100A8	1.00165	1.00278	4.81452	0.00153905	0.0267321
ENSG00000143554	SLC27A3	-0.888207	-0.889211	4.42703	8.61078e-05	0.00250186
ENSG00000143819	EPHX1	-1.46079	-1.4635	3.7856	1.32931e-08	1.30786e-06
ENSG00000143850	PLEKHA6	1.30507	1.31121	2.70323	0.000551709	0.0117824
ENSG00000143851	PTPN7	1.01865	1.01913	5.63045	4.87381e-06	0.000214623
ENSG00000144476	ACKR3	1.05615	1.05991	3.34507	0.00208473	0.0339895
ENSG00000144649	GASK1A	-0.806722	-0.811335	2.36852	0.0015923	0.027394
ENSG00000144668	ITGA9	-0.914933	-0.915514	5.87872	6.53952e-05	0.00195993
ENSG00000144711	IQSEC1	-0.853744	-0.854001	6.32883	9.87136e-09	9.77951e-07
ENSG00000144724	PTPRG	1.35478	1.35678	4.49304	1.23308e-05	0.000476723
ENSG00000144749	LRIG1	0.84593	0.847739	3.4641	0.00113511	0.0210032
ENSG00000145247	OCIAD2	1.49682	1.50408	2.39989	6.55442e-07	3.72531e-05
ENSG00000145287	PLAC8	2.6992	2.7025	5.96706	4.6826e-14	2.47415e-11
ENSG00000145362	ANK2	-1.42597	-1.43576	2.29661	0.00227997	0.0366697
ENSG00000145423	SFRP2	-2.47209	-2.55648	1.38602	0.000327018	0.0077239
ENSG00000145431	PDGFC	-1.7045	-1.70643	4.75914	2.12722e-12	6.16761e-10
ENSG00000145687	SSBP2	-0.820165	-0.821997	3.61487	0.000171973	0.00445258
ENSG00000145703	IQGAP2	-1.05248	-1.05258	8.02809	1.95429e-12	5.9319e-10
ENSG00000145708	CRHBP	-2.54265	-2.59769	1.46426	1.55543e-05	0.000574864
ENSG00000145779	TNFAIP8	-0.593948	-0.594227	5.64932	0.000452384	0.0100213
ENSG00000145864	GABRB2	-2.3915	-2.4515	1.81173	8.87989e-05	0.0025592
ENSG00000145882	PCYOX1L	0.550822	0.551303	4.819	0.000556413	0.0118475
ENSG00000145936	KCNMB1	0.888745	0.889869	4.23236	1.60582e-08	1.50715e-06
ENSG00000146072	TNFRSF21	-1.05648	-1.0575	5.09254	8.32523e-09	8.30543e-07
ENSG00000146122	DAAM2	-1.88648	-1.88855	5.44782	7.78392e-09	7.87556e-07
ENSG00000147010	SH3KBP1	0.496076	0.496115	8.06601	7.36151e-05	0.00216982
ENSG00000147065	MSN	0.409816	0.409821	10.9401	0.000986555	0.0189169
ENSG00000147113	DIPK2B	2.19038	2.2361	0.830197	0.000152017	0.00400889
ENSG00000147119	CHST7	-1.00183	-1.00346	4.0312	2.77726e-07	1.79278e-05
ENSG00000147394	ZNF185	-0.714286	-0.715021	4.59461	6.38891e-06	0.000269657
ENSG00000147408	CSGALNACT1	-0.844533	-0.844994	5.7531	0.000405821	0.00923355
ENSG00000147416	ATP6V1B2	0.62336	0.623405	8.09413	3.0647e-05	0.00103621
ENSG00000147434	CHRNA6	2.14477	2.15646	2.7968	1.75343e-08	1.63493e-06
ENSG00000147443	DOK2	-0.898879	-0.899367	5.52698	1.23617e-06	6.53158e-05
ENSG00000147454	SLC25A37	0.672219	0.672627	5.09509	0.00302368	0.0455019
ENSG00000147488	ST18	1.0809	1.08406	3.39388	0.00119244	0.0218655
ENSG00000147724	FAM135B	2.14035	2.14659	3.44953	1.82785e-06	9.08577e-05
ENSG00000147889	CDKN2A	0.877677	0.882283	2.16333	0.00266047	0.04148
ENSG00000148175	STOM	-0.571419	-0.571513	7.06907	0.000299291	0.00720015
ENSG00000148288	GBGT1	-0.628056	-0.628495	4.9552	0.000575503	0.0121632
ENSG00000148483	TMEM236	-3.69735	-3.71409	3.90731	3.22982e-15	2.19412e-12
ENSG00000148516	ZEB1	0.800948	0.801707	4.95982	0.00206534	0.0337258
ENSG00000148773	MKI67	0.82212	0.822175	8.91891	0.00159856	0.0274429
ENSG00000149131	SERPING1	-2.05616	-2.05695	6.35208	8.9938e-11	1.50948e-08
ENSG00000150627	WDR17	-1.88709	-1.92785	1.00672	0.000155775	0.0040776
ENSG00000150637	CD226	1.338	1.34028	4.04526	4.12488e-07	2.4725e-05
ENSG00000150907	FOXO1	-0.825499	-0.82688	3.90103	0.000143214	0.00381886
ENSG00000150995	ITPR1	0.882827	0.882999	6.92019	1.02728e-05	0.000404839
ENSG00000151090	THRB	-2.38901	-2.40286	3.06138	5.29358e-06	0.000228843
ENSG00000151240	DIP2C	-1.69761	-1.69916	4.9261	2.57553e-07	1.67774e-05
ENSG00000151465	CDC123	0.481915	0.482077	5.85925	0.00189532	0.0316612
ENSG00000151651	ADAM8	1.302	1.30361	4.36574	0.000144974	0.00385139
ENSG00000151690	MFSD6	0.762554	0.763088	5.23227	0.000550884	0.0117824
ENSG00000151746	BICD1	0.691518	0.692099	4.71648	1.87964e-05	0.000680584
ENSG00000152104	PTPN14	1.35742	1.36053	4.20618	0.000349281	0.00820897
ENSG00000152315	KCNK13	0.736829	0.738321	3.49172	2.45555e-05	0.000848206
ENSG00000152503	TRIM36	0.760603	0.761721	4.07709	0.000843796	0.0167189
ENSG00000152583	SPARCL1	1.3948	1.39558	6.1563	0.000831889	0.0165289
ENSG00000152592	DMP1	2.27311	2.3063	1.64346	3.13381e-06	0.00014658
ENSG00000153012	LGI2	-4.37564	-4.4476	2.47212	2.43436e-11	4.82341e-09
ENSG00000153071	DAB2	-1.25483	-1.25494	8.24471	3.43454e-12	9.24474e-10
ENSG00000153208	MERTK	-1.05999	-1.06007	8.27611	1.87342e-11	3.87335e-09
ENSG00000153250	RBMS1	-0.484005	-0.484271	5.32672	0.000710977	0.0144897
ENSG00000153814	JAZF1	1.0725	1.07295	5.76297	6.34959e-06	0.000268793
ENSG00000153823	PID1	-2.44307	-2.44505	5.4592	1.10899e-12	3.67925e-10
ENSG00000153885	KCTD15	0.893383	0.8969	2.95619	0.00102115	0.0194756
ENSG00000153898	MCOLN2	1.40074	1.4171	1.83755	0.00043346	0.00969238
ENSG00000153944	MSI2	0.566659	0.567116	4.8213	0.000875679	0.0172548
ENSG00000154080	CHST9	-2.56737	-2.77759	0.580762	0.00233636	0.0374079
ENSG00000154122	ANKH	0.594818	0.594978	6.39037	0.00112461	0.020863
ENSG00000154309	DISP1	-0.829686	-0.831113	3.94398	0.000132115	0.00356287
ENSG00000154310	TNIK	-0.874613	-0.877871	3.13047	0.00246209	0.0390703
ENSG00000154328	NEIL2	-0.692726	-0.694777	3.13029	0.000725955	0.0147109
ENSG00000154511	DIPK1A	1.30428	1.31246	2.16574	0.000119063	0.00326017
ENSG00000154721	JAM2	1.16253	1.16548	3.61449	0.000105257	0.00294175
ENSG00000154783	FGD5	0.952687	0.953186	5.76154	0.00045342	0.0100287
ENSG00000155659	VSIG4	-0.774271	-0.774298	9.30148	2.45163e-06	0.000117761
ENSG00000155962	CLIC2	-1.51638	-1.51886	4.49701	3.85543e-08	3.16101e-06
ENSG00000156113	KCNMA1	-1.06106	-1.06183	5.98195	1.23825e-07	8.53378e-06
ENSG00000156535	CD109	0.84279	0.843414	5.02562	0.00134748	0.0240364
ENSG00000156966	B3GNT7	-0.857497	-0.858752	4.20269	0.000159443	0.00416596
ENSG00000157005	SST	-4.33625	-4.42109	5.22562	0.000465909	0.0102256
ENSG00000157045	NTAN1	-0.469436	-0.469749	4.9732	0.00249231	0.0394621
ENSG00000157107	FCHO2	-1.05442	-1.05465	6.82011	2.14823e-10	3.22596e-08
ENSG00000157445	CACNA2D3	-0.969008	-0.973234	2.76559	0.00239973	0.0382512
ENSG00000157456	CCNB2	0.889382	0.890618	4.46288	0.000470591	0.0102809
ENSG00000157657	ZNF618	0.901247	0.901519	6.35224	9.13621e-08	6.59472e-06
ENSG00000158270	COLEC12	-3.54075	-3.54291	6.5215	2.33356e-16	2.56081e-13
ENSG00000158301	GPRASP2	-1.42904	-1.45267	1.20951	0.00204166	0.0334785
ENSG00000158714	SLAMF8	-1.03015	-1.03071	5.44433	2.06718e-08	1.89041e-06
ENSG00000158813	EDA	-2.74854	-2.77497	2.43374	1.51228e-07	1.02262e-05
ENSG00000159023	EPB41	0.581535	0.58172	6.11802	0.000212006	0.00537208
ENSG00000159189	C1QC	-0.678451	-0.678459	10.8175	1.98439e-05	0.000705966
ENSG00000159200	RCAN1	-0.811172	-0.811538	5.65912	4.41578e-07	2.60715e-05
ENSG00000159399	HK2	1.45389	1.45428	6.77357	1.09295e-12	3.67925e-10
ENSG00000159433	STARD9	1.04805	1.04888	5.19546	0.00072942	0.0147184
ENSG00000159450	TCHH	-1.44061	-1.44162	5.72923	4.77034e-09	5.07863e-07
ENSG00000159618	ADGRG5	2.16321	2.17251	3.76496	7.18952e-11	1.2508e-08
ENSG00000159784	FAM131B	1.62443	1.64307	1.4202	3.86307e-05	0.00125823
ENSG00000160050	CCDC28B	0.999483	1.01456	0.878006	0.00300261	0.0452804
ENSG00000160593	JAML	-1.1233	-1.12359	6.86461	6.2138e-08	4.79168e-06
ENSG00000160683	CXCR5	0.766745	0.774965	1.41026	0.00177361	0.0299791
ENSG00000160712	IL6R	0.479552	0.479645	6.84197	0.00110246	0.0205323
ENSG00000160883	HK3	-0.794419	-0.794999	5.0217	0.000512453	0.0110433
ENSG00000160991	ORAI2	0.873899	0.874465	5.04381	1.47779e-06	7.69424e-05
ENSG00000161179	YDJC	0.630441	0.631863	3.2538	0.000991509	0.0189864
ENSG00000161381	PLXDC1	-1.20721	-1.21183	3.69926	0.00148563	0.0260048
ENSG00000161638	ITGA5	0.672155	0.672333	6.44519	5.51558e-05	0.00169789
ENSG00000161640	SIGLEC11	-0.830669	-0.831126	5.50237	1.19533e-05	0.000465919
ENSG00000161791	FMNL3	0.484246	0.484283	8.21755	0.000542649	0.0116238
ENSG00000161940	BCL6B	1.80598	1.84289	1.04263	0.0018688	0.0313282
ENSG00000161955	TNFSF13	-0.505575	-0.505678	6.65851	0.00221111	0.0357639
ENSG00000162444	RBP7	-1.39979	-1.40124	4.85274	8.40332e-10	1.07037e-07
ENSG00000162458	FBLIM1	-2.08473	-2.14833	0.822535	0.00314334	0.0470296
ENSG00000162493	PDPN	1.83942	1.8409	5.22382	3.21501e-09	3.61145e-07
ENSG00000162512	SDC3	-2.13753	-2.13868	6.0275	3.01355e-15	2.14957e-12
ENSG00000162645	GBP2	0.456221	0.456309	6.85248	0.00265588	0.0414538
ENSG00000162722	TRIM58	1.37578	1.38521	2.44854	4.78601e-05	0.00152745
ENSG00000162734	PEA15	0.483339	0.483369	8.48207	0.00209395	0.0341008
ENSG00000162739	SLAMF6	-1.15781	-1.17197	1.14994	0.000870562	0.0171954
ENSG00000162745	OLFML2B	-1.4351	-1.43547	6.76313	1.35804e-12	4.40312e-10
ENSG00000162849	KIF26B	2.23408	2.23754	4.84705	1.55094e-11	3.30234e-09
ENSG00000162878	PKDCC	1.81601	1.83211	2.02845	2.47874e-05	0.000854148
ENSG00000162923	WDR26	-0.500325	-0.500406	7.10773	0.000304942	0.00728694
ENSG00000163131	CTSS	-0.53667	-0.536694	8.85682	0.00127955	0.0230146
ENSG00000163251	FZD5	-0.533771	-0.534812	3.60292	0.00274735	0.0425593
ENSG00000163297	ANTXR2	-1.21818	-1.21881	5.6041	2.81772e-08	2.48134e-06
ENSG00000163347	CLDN1	1.76752	1.76887	5.36735	1.2849e-11	2.90958e-09
ENSG00000163376	KBTBD8	0.838845	0.83931	5.49226	7.62879e-08	5.75833e-06
ENSG00000163431	LMOD1	-1.5889	-1.61806	1.63871	0.00124161	0.0225068
ENSG00000163492	CCDC141	-2.07794	-2.11057	1.54256	3.47288e-05	0.00115757
ENSG00000163606	CD200R1	-1.96552	-1.98017	2.76786	3.25423e-09	3.62695e-07
ENSG00000163625	WDFY3	-0.544085	-0.544179	7.02541	0.0013479	0.0240364
ENSG00000163694	RBM47	-0.564571	-0.564689	6.63204	3.41678e-06	0.000158259
ENSG00000163734	CXCL3	-1.83949	-1.84198	4.9793	2.27868e-09	2.6429e-07
ENSG00000163739	CXCL1	-1.41835	-1.42364	3.60397	0.000153952	0.00405216
ENSG00000163823	CCR1	-0.686836	-0.686956	6.99289	7.63411e-06	0.000315676
ENSG00000163947	ARHGEF3	0.978754	0.979873	4.56505	4.21805e-05	0.00136142
ENSG00000163975	MELTF	1.08073	1.08188	4.51352	0.000395641	0.0090743
ENSG00000164125	GASK1B	-1.01831	-1.01846	7.34435	3.0727e-11	5.84469e-09
ENSG00000164251	F2RL1	-1.29808	-1.31131	1.85247	0.000484174	0.0105293
ENSG00000164342	TLR3	0.968914	0.970457	4.03434	6.65582e-05	0.00199061
ENSG00000164440	TXLNB	-1.67489	-1.69908	1.32145	4.63247e-06	0.000205238
ENSG00000164442	CITED2	-0.692273	-0.692364	7.63484	0.000427466	0.00959021
ENSG00000164543	STK17A	1.20998	1.21074	5.26821	3.3596e-08	2.81929e-06
ENSG00000164611	PTTG1	0.960859	0.96254	3.812	0.000408862	0.00927318
ENSG00000164683	HEY1	1.48051	1.49987	1.62824	0.00135568	0.0241148
ENSG00000164733	CTSB	-0.556819	-0.556823	11.6549	0.000113077	0.00310819
ENSG00000164761	TNFRSF11B	1.95883	1.99025	1.35612	3.10215e-05	0.00104622
ENSG00000165028	NIPSNAP3B	0.951132	0.959031	1.82891	0.00245627	0.0390214
ENSG00000165029	ABCA1	-1.35333	-1.35359	7.19661	2.98451e-12	8.34844e-10
ENSG00000165072	MAMDC2	-3.71839	-3.73507	3.7677	7.89044e-13	3.12681e-10
ENSG00000165092	ALDH1A1	-2.0515	-2.05397	4.7192	2.15674e-12	6.16761e-10
ENSG00000165168	CYBB	-0.477825	-0.477836	9.7682	0.000840283	0.0166724
ENSG00000165209	STRBP	0.845193	0.846699	3.6944	9.57076e-06	0.000380324
ENSG00000165457	FOLR2	-4.87923	-4.89176	5.35435	4.37176e-20	2.07892e-16
ENSG00000165475	CRYL1	-0.9256	-0.926137	5.24948	3.37477e-07	2.13976e-05
ENSG00000165617	DACT1	-2.09736	-2.13663	1.27438	1.63299e-05	0.000595811
ENSG00000165675	ENOX2	-0.646163	-0.646647	5.04229	1.4943e-05	0.00055952
ENSG00000165685	TMEM52B	1.24823	1.25037	3.68188	6.29548e-05	0.00189475
ENSG00000165795	NDRG2	1.16182	1.16234	5.98473	5.5252e-10	7.23142e-08
ENSG00000166033	HTRA1	1.19143	1.19149	8.95155	8.0588e-08	6.0401e-06
ENSG00000166165	CKB	1.86889	1.87611	3.53904	8.08677e-08	6.0401e-06
ENSG00000166265	CYYR1	1.32803	1.34278	1.55709	0.000890034	0.0174893
ENSG00000166278	C2	-1.64486	-1.64673	4.95217	8.59224e-11	1.45925e-08
ENSG00000166341	DCHS1	-1.36244	-1.3655	3.64164	4.30136e-06	0.000192966
ENSG00000166428	PLD4	1.33827	1.33932	5.19256	1.00852e-07	7.12251e-06
ENSG00000166444	DENND2B	0.710397	0.710978	4.84363	0.000108782	0.00300751
ENSG00000166483	WEE1	0.795055	0.796323	4.18434	0.00294713	0.0445852
ENSG00000166523	CLEC4E	-1.25536	-1.25595	5.75831	1.68607e-07	1.1346e-05
ENSG00000166532	RIMKLB	-0.944163	-0.945951	3.8395	0.000356584	0.00835307
ENSG00000166669	ATF7IP2	0.587131	0.588001	3.88271	0.00125728	0.022733
ENSG00000166681	BEX3	-1.07521	-1.07852	3.30636	3.25873e-07	2.08471e-05
ENSG00000166927	MS4A7	-0.768356	-0.768436	7.84172	5.48458e-09	5.66978e-07
ENSG00000167216	KATNAL2	-0.81271	-0.819555	1.76504	0.0029072	0.0440745
ENSG00000167680	SEMA6B	-0.829071	-0.83108	4.13811	0.0014422	0.0254633
ENSG00000167914	GSDMA	-1.65914	-1.69742	1.69107	0.000460118	0.0101453
ENSG00000167994	RAB3IL1	-2.10939	-2.1109	5.68496	2.49859e-11	4.88286e-09
ENSG00000168016	TRANK1	0.638356	0.638698	5.41954	0.00253451	0.0399971
ENSG00000168062	BATF2	-1.11442	-1.1239	2.01373	8.76994e-05	0.0025345
ENSG00000168214	RBPJ	-0.897554	-0.897715	7.00608	8.84327e-07	4.87485e-05
ENSG00000168309	FAM107A	1.40513	1.41207	2.89858	0.00224655	0.0362139
ENSG00000168329	CX3CR1	1.48621	1.48645	7.55469	1.45812e-10	2.33725e-08
ENSG00000168334	XIRP1	1.67	1.69498	1.91745	0.000497333	0.0107499
ENSG00000168421	RHOH	1.39492	1.39735	4.03343	1.4639e-09	1.80034e-07
ENSG00000168497	CAVIN2	1.37627	1.38112	3.27478	0.000120213	0.00327908
ENSG00000168546	GFRA2	-4.01555	-4.04027	4.05077	2.86689e-13	1.3633e-10
ENSG00000168758	SEMA4C	0.958081	0.958554	5.85169	1.13189e-06	6.04776e-05
ENSG00000168785	TSPAN5	-1.93704	-1.97108	1.21295	0.000931238	0.0180258
ENSG00000168938	PPIC	-1.38559	-1.39727	1.69859	0.000424153	0.00955919
ENSG00000168952	STXBP6	-1.41887	-1.44109	1.22446	0.00172788	0.0292754
ENSG00000169282	KCNAB1	-2.30087	-2.37692	1.23898	0.00122361	0.0222938
ENSG00000169291	SHE	-1.33987	-1.3427	3.96041	0.000677121	0.0139795
ENSG00000169413	RNASE6	-0.600192	-0.600253	7.84303	0.000197564	0.00505719
ENSG00000169432	SCN9A	-2.27519	-2.30852	2.02436	1.27513e-05	0.000487695
ENSG00000169439	SDC2	-1.2395	-1.24056	5.17761	1.55056e-05	0.000574552
ENSG00000169679	BUB1	0.904956	0.906126	4.53826	0.000100871	0.00284956
ENSG00000169756	LIMS1	0.566632	0.566679	7.99701	0.000249422	0.00616682
ENSG00000170006	TMEM154	1.15516	1.15649	4.33151	5.02527e-05	0.00157562
ENSG00000170153	RNF150	-3.45008	-3.48311	3.17283	2.54909e-07	1.66814e-05
ENSG00000170271	FAXDC2	-1.01283	-1.01771	2.72865	0.00032606	0.00771405
ENSG00000170458	CD14	-0.687593	-0.687641	8.35063	9.37563e-05	0.00266884
ENSG00000170542	SERPINB9	0.72232	0.722433	7.40076	1.37178e-06	7.19523e-05
ENSG00000170571	EMB	-0.722958	-0.723086	6.93778	0.00015539	0.00407498
ENSG00000170677	SOCS6	0.81338	0.813564	6.71808	7.36743e-06	0.000305534
ENSG00000170873	MTSS1	-1.23134	-1.23164	6.85077	1.5125e-07	1.02262e-05
ENSG00000170891	CYTL1	-1.25894	-1.26452	2.74653	0.000573735	0.0121438
ENSG00000170921	TANC2	0.551736	0.551803	7.44517	0.00324081	0.0480098
ENSG00000171115	GIMAP8	-0.721156	-0.721325	6.78091	1.83743e-06	9.10168e-05
ENSG00000171227	TMEM37	-2.39332	-2.40703	2.72875	1.80412e-12	5.59514e-10
ENSG00000171488	LRRC8C	0.504363	0.504535	5.99362	0.000786716	0.0157189
ENSG00000171603	CLSTN1	0.542045	0.542103	7.70919	3.6565e-06	0.000168815
ENSG00000171617	ENC1	0.767819	0.76901	4.36154	0.000436262	0.00972454
ENSG00000171643	S100Z	1.00373	1.01961	1.07272	0.00308744	0.0463636
ENSG00000171657	GPR82	-0.671068	-0.671808	4.4353	0.000696845	0.0143039
ENSG00000171659	GPR34	-0.716114	-0.716201	7.57715	0.000223097	0.00562314
ENSG00000171680	PLEKHG5	-3.99938	-4.02473	3.92122	9.17711e-13	3.44528e-10
ENSG00000171766	GATM	-0.814185	-0.814416	6.23668	0.000135677	0.00364515
ENSG00000171777	RASGRP4	-0.801732	-0.802547	4.62371	1.7466e-06	8.76296e-05
ENSG00000171791	BCL2	0.554858	0.555046	6.01808	0.00122989	0.0223288
ENSG00000171812	COL8A2	0.862454	0.863345	4.49907	5.31617e-05	0.00164871
ENSG00000171867	PRNP	-0.632092	-0.632177	7.3711	3.51882e-05	0.00117015
ENSG00000171914	TLN2	0.727733	0.728071	5.57562	1.99438e-05	0.000707755
ENSG00000172175	MALT1	0.522952	0.523261	5.20832	0.000390746	0.00899093
ENSG00000172197	MBOAT1	-0.761679	-0.764991	2.53232	0.00015445	0.0040578
ENSG00000172380	GNG12	-1.98367	-1.99524	2.45732	3.06333e-08	2.64858e-06
ENSG00000172399	MYOZ2	1.58632	1.61517	0.995791	0.00259411	0.0407572
ENSG00000172594	SMPDL3A	-1.3974	-1.40304	2.91309	5.86768e-07	3.36178e-05
ENSG00000172889	EGFL7	-2.31029	-2.32125	2.98524	1.60338e-09	1.93845e-07
ENSG00000173210	ABLIM3	-1.37443	-1.37882	3.09173	3.92112e-07	2.37029e-05
ENSG00000173269	MMRN2	1.50235	1.51239	2.31779	0.00286281	0.0435868
ENSG00000173281	PPP1R3B	0.607874	0.608479	4.54168	0.000560738	0.0119084
ENSG00000173369	C1QB	-0.711862	-0.711871	10.9047	2.42655e-06	0.00011695
ENSG00000173372	C1QA	-1.01748	-1.0175	10.0769	2.10997e-09	2.46728e-07
ENSG00000173391	OLR1	0.913964	0.914078	7.8877	4.53971e-05	0.00145536
ENSG00000173473	SMARCC1	0.452499	0.452584	6.86664	0.0018236	0.0306425
ENSG00000173517	PEAK1	-0.883678	-0.883888	6.6657	1.41785e-05	0.000535106
ENSG00000173744	AGFG1	-1.12364	-1.12394	6.38933	1.53033e-09	1.86596e-07
ENSG00000173801	JUP	-1.07028	-1.07308	3.53555	1.26035e-05	0.000484639
ENSG00000173875	ZNF791	0.901551	0.901963	5.58935	3.84816e-07	2.34606e-05
ENSG00000174004	NRROS	-0.527268	-0.52745	5.98194	0.00320335	0.0477523
ENSG00000174059	CD34	1.8136	1.82349	2.61309	0.00030391	0.00727446
ENSG00000174123	TLR10	2.1467	2.15247	3.97546	2.55688e-10	3.76046e-08
ENSG00000174348	PODN	-2.35149	-2.42524	1.32931	0.000311628	0.00740947
ENSG00000174600	CMKLR1	-1.62338	-1.62396	6.41349	5.91419e-15	3.66834e-12
ENSG00000174705	SH3PXD2B	-1.19449	-1.19472	7.86519	1.63723e-12	5.19037e-10
ENSG00000174837	ADGRE1	1.14818	1.15163	3.15011	1.58516e-05	0.000582364
ENSG00000174885	NLRP6	-1.83437	-1.86126	1.70148	9.82915e-07	5.33166e-05
ENSG00000174944	P2RY14	-4.23652	-4.25982	4.60456	7.02529e-15	4.17595e-12
ENSG00000174946	GPR171	-3.15181	-3.4626	0.843711	1.92676e-05	0.00069412
ENSG00000175040	CHST2	1.3268	1.32845	4.42772	3.11795e-11	5.85273e-09
ENSG00000175264	CHST1	1.99968	2.06229	0.583689	0.00014441	0.00384356
ENSG00000175305	CCNE2	0.861459	0.864736	2.85324	0.0030995	0.0464957
ENSG00000175489	LRRC25	-0.508491	-0.5087	5.70577	0.000327924	0.00773249
ENSG00000175857	GAPT	1.07635	1.07682	5.76053	1.83678e-08	1.70153e-06
ENSG00000176046	NUPR1	-1.12628	-1.12768	4.58025	0.000912739	0.0177884
ENSG00000176171	BNIP3	-1.15727	-1.15879	4.14167	3.57139e-07	2.24447e-05
ENSG00000176749	CDK5R1	0.961174	0.968326	1.87944	0.000248254	0.00615048
ENSG00000176788	BASP1	0.783858	0.784003	6.90893	2.92341e-07	1.87862e-05
ENSG00000176974	SHMT1	-0.806824	-0.807194	5.67585	9.44691e-07	5.18345e-05
ENSG00000177189	RPS6KA3	0.591609	0.591699	7.09236	0.000434144	0.00969249
ENSG00000177191	B3GNT8	-1.25505	-1.26567	1.57891	0.00328983	0.0486854
ENSG00000177383	MAGEF1	0.604114	0.604485	5.2075	0.000640591	0.0133411
ENSG00000177406	NINJ2-AS1	-0.654378	-0.656553	2.97673	0.00167236	0.0284022
ENSG00000177575	CD163	-1.34472	-1.34473	12.2386	5.79903e-13	2.4332e-10
ENSG00000177663	IL17RA	0.678581	0.678625	8.4479	1.51965e-06	7.82645e-05
ENSG00000177675	CD163L1	-2.2563	-2.26003	4.77472	1.95068e-07	1.3065e-05
ENSG00000177694	NAALADL2	-2.23919	-2.32009	0.856936	0.00151939	0.0264983
ENSG00000177830	CHID1	-0.70633	-0.70716	4.21937	0.000301732	0.00724666
ENSG00000178104	PDE4DIP	-1.15487	-1.15531	6.15973	1.83212e-10	2.81044e-08
ENSG00000178162	FAR2P2	-1.4237	-1.43611	2.26052	0.000208921	0.00531278
ENSG00000178175	ZNF366	0.793241	0.794659	4.44139	0.000122715	0.00333457
ENSG00000178226	PRSS36	-1.22047	-1.22748	2.25472	0.00109858	0.0204866
ENSG00000178538	CA8	-2.62741	-2.71621	0.700401	7.92909e-06	0.000325047
ENSG00000178562	CD28	-1.62001	-1.62612	3.07039	0.000230657	0.00578304
ENSG00000178573	MAF	-1.64384	-1.64412	7.51398	2.16165e-12	6.16761e-10
ENSG00000178718	RPP25	-0.932454	-0.93387	3.96442	4.94461e-06	0.000217046
ENSG00000178719	GRINA	-0.559761	-0.559842	7.16786	0.000105967	0.00294175
ENSG00000178726	THBD	-0.764207	-0.764463	6.58479	3.32544e-05	0.00111102
ENSG00000179051	RCC2	0.484656	0.484734	7.03969	0.000119869	0.00327596
ENSG00000179144	GIMAP7	-0.515044	-0.515151	6.92009	0.00334848	0.0492369
ENSG00000179163	FUCA1	-1.52084	-1.5214	6.13446	3.43152e-13	1.52982e-10
ENSG00000179299	NSUN7	-2.31427	-2.3513	1.4958	6.04273e-08	4.68509e-06
ENSG00000179331	RAB39A	-0.570908	-0.571643	4.0946	0.00129742	0.0232526
ENSG00000179542	SLITRK4	-1.90785	-1.92266	2.09939	5.17852e-06	0.000225234
ENSG00000179593	ALOX15B	-1.34657	-1.34823	5.53029	1.5838e-08	1.50045e-06
ENSG00000179630	LACC1	-0.843682	-0.843967	6.267	4.94075e-05	0.00156633
ENSG00000179639	FCER1A	1.00468	1.01037	3.7296	0.00104362	0.0197196
ENSG00000179921	GPBAR1	-1.62498	-1.64711	1.46433	0.00011122	0.00306899
ENSG00000180061	TMEM150B	-1.45733	-1.49232	0.742674	0.000720388	0.0146397
ENSG00000180155	LYNX1	-1.08007	-1.08375	3.19019	0.000686821	0.0141388
ENSG00000180263	FGD6	-1.00923	-1.01045	4.43913	1.00292e-07	7.11827e-06
ENSG00000180304	OAZ2	-0.485008	-0.48512	6.56396	0.00140427	0.0248861
ENSG00000180549	FUT7	1.20026	1.21733	1.01938	0.000447159	0.00993542
ENSG00000180769	WDFY3-AS2	-1.30226	-1.32084	1.36758	0.00115748	0.0213895
ENSG00000180817	PPA1	0.553139	0.553513	5.11354	0.00201684	0.0332855
ENSG00000181433	SAGE1	1.47864	1.53058	1.31147	0.0010406	0.0197147
ENSG00000181467	RAP2B	-0.462947	-0.462997	7.55721	0.000252423	0.00621945
ENSG00000181751	MACIR	-0.841356	-0.848436	1.64326	0.00281563	0.0431275
ENSG00000181788	SIAH2	-0.995177	-0.996211	4.81656	8.04209e-06	0.000327983
ENSG00000181804	SLC9A9	-0.94718	-0.948074	4.76116	3.78412e-05	0.00123817
ENSG00000181826	RELL1	-0.674966	-0.675257	5.75633	1.75002e-05	0.000636882
ENSG00000181982	CCDC149	-1.08174	-1.08279	4.66901	2.62186e-06	0.000124713
ENSG00000182132	KCNIP1	1.69138	1.71812	1.15614	5.83476e-05	0.00178624
ENSG00000182134	TDRKH	-0.768965	-0.769734	4.60818	0.000468589	0.0102563
ENSG00000182162	P2RY8	-0.65941	-0.66	5.13757	0.00155917	0.0269772
ENSG00000182183	SHISAL2A	1.8648	1.87848	2.2227	3.7027e-07	2.2867e-05
ENSG00000182197	EXT1	-0.756281	-0.757466	3.90161	0.000901869	0.0176489
ENSG00000182481	KPNA2	0.582878	0.58301	6.60716	0.00220471	0.0357009
ENSG00000182492	BGN	-1.48531	-1.49777	2.65835	0.000417664	0.00942828
ENSG00000182749	PAQR7	-1.1117	-1.11365	4.03979	1.2998e-07	8.91486e-06
ENSG00000182957	SPATA13	0.748311	0.748674	5.7964	6.16561e-05	0.00186861
ENSG00000182985	CADM1	1.00255	1.00278	6.71223	8.34844e-05	0.00244556
ENSG00000183018	SPNS2	1.53085	1.5365	3.04002	3.73101e-08	3.0834e-06
ENSG00000183020	AP2A2	-0.827676	-0.827798	7.43596	3.72136e-07	2.28832e-05
ENSG00000183049	CAMK1D	0.775415	0.775595	6.55803	1.1635e-07	8.09684e-06
ENSG00000183087	GAS6	-1.02024	-1.0206	6.18611	5.11746e-05	0.0015975
ENSG00000183307	TMEM121B	0.959397	0.960894	4.02844	6.96725e-07	3.92865e-05
ENSG00000183569	SERHL2	1.72684	1.7399	3.51754	3.86851e-06	0.000175201
ENSG00000183578	TNFAIP8L3	1.34137	1.34234	5.049	5.38818e-09	5.62697e-07
ENSG00000183722	LHFPL6	-1.2596	-1.26843	2.40826	4.63595e-05	0.00148288
ENSG00000183742	MACC1	1.12883	1.12945	5.44751	4.42261e-07	2.60715e-05
ENSG00000183779	ZNF703	-0.907149	-0.90798	4.94578	9.39887e-06	0.000374537
ENSG00000183828	NUDT14	0.825718	0.828698	2.76294	0.000651392	0.0135266
ENSG00000184156	KCNQ3	1.33445	1.33528	5.4833	8.3e-08	6.16707e-06
ENSG00000184292	TACSTD2	1.49517	1.49798	3.87319	2.09023e-05	0.000736278
ENSG00000184293	CLECL1P	0.817137	0.819362	3.4106	7.00207e-05	0.00207675
ENSG00000184500	PROS1	-1.43885	-1.43989	5.22241	1.61982e-10	2.56759e-08
ENSG00000184640	SEPTIN9	-0.48149	-0.481539	7.8175	0.00111195	0.020682
ENSG00000184730	APOBR	0.578684	0.578699	9.58797	6.29281e-05	0.00189475
ENSG00000184916	JAG2	1.2129	1.22032	2.26872	0.0028936	0.043915
ENSG00000184992	BRI3BP	0.534596	0.534814	5.80138	0.000277805	0.00674007
ENSG00000185201	IFITM2	-0.837955	-0.838326	5.74579	1.11257e-05	0.000436041
ENSG00000185215	TNFAIP2	-0.473193	-0.473252	7.45887	0.00279847	0.0430205
ENSG00000185222	TCEAL9	-0.843595	-0.844269	5.09392	4.12806e-06	0.000185776
ENSG00000185339	TCN2	-1.09269	-1.09346	5.3069	1.14634e-07	8.01652e-06
ENSG00000185436	IFNLR1	1.53226	1.53314	5.39278	7.96196e-09	7.99897e-07
ENSG00000185477	GPRIN3	0.49594	0.495985	7.87556	0.000314252	0.00745484
ENSG00000185565	LSAMP	-2.67362	-2.8087	0.79589	0.00199917	0.0331244
ENSG00000185896	LAMP1	-0.777775	-0.777854	7.74031	4.37448e-09	4.72499e-07
ENSG00000185989	RASA3	0.559816	0.559906	7.07072	1.37187e-06	7.19523e-05
ENSG00000186407	CD300E	1.13809	1.13879	5.51512	3.76315e-05	0.00123698
ENSG00000186654	PRR5	-1.44178	-1.44883	2.69499	3.65325e-07	2.26597e-05
ENSG00000186918	ZNF395	-1.74945	-1.75605	3.15336	7.33563e-05	0.00216667
ENSG00000187210	GCNT1	-1.49848	-1.49982	5.08297	1.16163e-06	6.16053e-05
ENSG00000187474	FPR3	-1.50204	-1.50238	6.96553	5.93609e-10	7.69857e-08
ENSG00000187554	TLR5	-0.903043	-0.904127	4.55147	9.82832e-05	0.00278749
ENSG00000187626	ZKSCAN4	-0.819251	-0.822167	3.03711	0.000366602	0.00853173
ENSG00000187764	SEMA4D	1.20336	1.20359	7.09705	7.53799e-11	1.29563e-08
ENSG00000187912	CLEC17A	3.46959	3.62793	1.06254	1.89317e-10	2.87319e-08
ENSG00000187951		0.692039	0.692502	5.30821	0.00197397	0.0327449
ENSG00000187955	COL14A1	-1.57019	-1.61239	1.26468	0.00183722	0.0308351
ENSG00000188033	ZNF490	0.703407	0.70417	4.53426	0.000388532	0.00895445
ENSG00000188522	FAM83G	1.07405	1.07895	2.42869	0.0032219	0.0479287
ENSG00000189058	APOD	-1.93704	-1.94735	2.78243	2.57012e-05	0.000881377
ENSG00000189184	PCDH18	-2.92601	-3.02884	0.766992	1.21958e-05	0.000472786
ENSG00000196118	CFAP119	1.26571	1.2799	1.57419	0.00123023	0.0223288
ENSG00000196141	SPATS2L	-0.692984	-0.693278	5.94581	5.5025e-05	0.00169789
ENSG00000196154	S100A4	0.622335	0.622511	6.07765	0.00201194	0.0332587
ENSG00000196329	GIMAP5	-1.05577	-1.05624	5.92121	3.82914e-06	0.000175085
ENSG00000196502	SULT1A1	-1.03858	-1.04003	4.45239	8.54583e-08	6.31683e-06
ENSG00000196562	SULF2	0.894807	0.896542	3.97971	0.00305449	0.0459171
ENSG00000196616	ADH1B	-1.9682	-1.99507	1.92883	0.000384005	0.00886442
ENSG00000196814	MVB12B	-1.18179	-1.18261	5.58601	2.56992e-05	0.000881377
ENSG00000196923	PDLIM7	1.46111	1.46184	5.57014	2.73116e-08	2.42005e-06
ENSG00000197043	ANXA6	-0.818208	-0.819018	4.89333	0.000747524	0.0150412
ENSG00000197119	SLC25A29	1.38906	1.39454	2.82672	6.40914e-05	0.0019249
ENSG00000197256	KANK2	-1.09702	-1.09859	4.28394	0.000403002	0.00918407
ENSG00000197380	DACT3	2.28254	2.29753	2.57416	2.18133e-11	4.44554e-09
ENSG00000197381	ADARB1	1.04407	1.04521	4.30758	0.00301037	0.0453495
ENSG00000197405	C5AR1	-0.682372	-0.682482	7.42483	5.88126e-06	0.000251204
ENSG00000197461	PDGFA	0.721779	0.72273	4.47075	0.00145669	0.0256242
ENSG00000197471	SPN	0.813723	0.81382	7.51425	2.61482e-06	0.000124713
ENSG00000197520	FAM177B	-1.15604	-1.16298	2.63342	0.000257953	0.00633384
ENSG00000197535	MYO5A	-0.644422	-0.644475	8.11378	3.77261e-05	0.00123724
ENSG00000197594	ENPP1	1.9766	1.98075	4.15552	7.0785e-08	5.4001e-06
ENSG00000197629	MPEG1	-1.50758	-1.50769	8.60511	5.25087e-12	1.31419e-09
ENSG00000197646	PDCD1LG2	-1.58573	-1.6239	0.904185	0.000500693	0.0108062
ENSG00000197766	CFD	-1.71446	-1.71939	3.41734	2.97441e-10	4.32989e-08
ENSG00000197859	ADAMTSL2	1.43599	1.44702	2.2509	1.94825e-05	0.000696981
ENSG00000198121	LPAR1	1.34763	1.35127	3.27459	1.04118e-06	5.60509e-05
ENSG00000198286	CARD11	1.05343	1.05357	7.51327	6.45918e-10	8.3015e-08
ENSG00000198467	TPM2	-0.805374	-0.807098	3.83242	0.000363073	0.00847724
ENSG00000198624	CCDC69	0.630407	0.630672	5.63334	0.00281752	0.0431275
ENSG00000198642	KLHL9	-0.501428	-0.502132	4.09709	0.00251433	0.0397226
ENSG00000198648	STK39	0.654664	0.655564	4.01867	0.00237244	0.0379431
ENSG00000198682	PAPSS2	-1.16819	-1.16998	4.18514	4.15168e-07	2.47815e-05
ENSG00000198715	GLMP	-0.640242	-0.641035	4.0653	0.00227695	0.0366625
ENSG00000198794	SCAMP5	-1.34933	-1.35782	2.38912	0.000417683	0.00942828
ENSG00000198816	ZNF358	-0.647645	-0.648237	4.70715	0.0017804	0.0300228
ENSG00000198826	ARHGAP11A	0.783907	0.784215	6.16394	0.0002611	0.00638911
ENSG00000198842	STYXL2	1.2116	1.21317	4.43479	8.39704e-06	0.000340319
ENSG00000198865	CCDC152	-1.38525	-1.39105	2.91928	2.7344e-06	0.000129169
ENSG00000198908	GPRASP3	-1.6324	-1.65615	1.15521	0.000257413	0.00633146
ENSG00000198909	MAP3K3	-0.575538	-0.575666	6.66567	5.09979e-05	0.00159547
ENSG00000198933	TBKBP1	-1.1076	-1.11286	3.03296	0.0001215	0.00330787
ENSG00000198947	DMD	-1.05642	-1.05776	4.31518	0.000314581	0.00745484
ENSG00000198964	SGMS1	-1.19607	-1.19684	5.20779	1.08657e-11	2.51825e-09
ENSG00000203710	CR1	-2.95293	-2.95728	5.02732	8.29843e-16	6.96385e-13
ENSG00000203883	SOX18	1.98001	2.02801	0.741234	0.00023188	0.0058035
ENSG00000204103	MAFB	-0.53447	-0.534483	9.91455	8.75588e-06	0.000350875
ENSG00000204136	GGTA1	-2.12334	-2.12426	6.45206	5.53228e-12	1.36075e-09
ENSG00000204161	TMEM273	-0.872387	-0.873507	4.32878	6.01172e-05	0.00183255
ENSG00000204390	HSPA1L	-0.680425	-0.68254	3.32345	0.00228257	0.0366703
ENSG00000205056	LINC02397	1.143	1.15733	1.4779	0.00242579	0.0385801
ENSG00000205269	TMEM170B	-0.508567	-0.508971	4.86801	0.00049554	0.0107274
ENSG00000205336	ADGRG1	1.5557	1.55621	7.14835	3.8624e-10	5.56575e-08
ENSG00000205726	ITSN1	-1.14141	-1.14167	6.85693	5.37835e-10	7.10441e-08
ENSG00000206127	GOLGA8O	1.11519	1.11869	3.33878	5.03225e-06	0.000220215
ENSG00000211445	GPX3	-1.47485	-1.47557	5.85703	9.23237e-12	2.19515e-09
ENSG00000211448	DIO2	-3.30565	-3.7676	0.439904	0.00147616	0.0259027
ENSG00000211455	STK38L	0.694661	0.694774	6.96729	4.87812e-07	2.83457e-05
ENSG00000213402	PTPRCAP	2.68153	2.79795	0.666796	0.000338271	0.00796333
ENSG00000213699	SLC35F6	-0.569791	-0.569996	5.86856	6.46582e-06	0.000271945
ENSG00000213853	EMP2	-1.21298	-1.2154	3.83577	8.96909e-05	0.0025797
ENSG00000213889	PPM1N	-1.31629	-1.32177	2.82727	2.62259e-06	0.000124713
ENSG00000213949	ITGA1	1.81954	1.82932	3.29663	0.00118404	0.0217395
ENSG00000214063	TSPAN4	-1.30297	-1.30639	3.21697	9.8806e-08	7.04784e-06
ENSG00000215114	UBXN2B	0.539496	0.539689	5.89487	0.00103008	0.0196197
ENSG00000215375	MYL5	-0.808242	-0.811583	2.67217	0.00292197	0.0442514
ENSG00000215788	TNFRSF25	-2.69425	-2.7626	1.47495	0.000148945	0.00394953
ENSG00000215861		-1.71857	-1.73521	1.69923	2.09809e-05	0.000737226
ENSG00000219481	NBPF1	-0.751897	-0.752731	4.64013	6.22133e-05	0.00188037
ENSG00000226742	HSBP1L1	-0.871276	-0.875971	2.27484	0.000715134	0.0145536
ENSG00000227039	ITGB2-AS1	1.24754	1.2511	3.09919	0.000260257	0.00637942
ENSG00000228058	LINC01736	1.29864	1.30453	2.84153	0.000276898	0.00672952
ENSG00000230606	APPAT	1.3904	1.40056	2.54734	0.00112015	0.0208074
ENSG00000232229	LINC00865	-0.958306	-0.967051	1.79081	0.00121283	0.0221256
ENSG00000235162	C12orf75	1.4982	1.50156	3.79104	4.48036e-07	2.63032e-05
ENSG00000236120	LINC03070	-1.70221	-1.71929	2.17431	7.26225e-06	0.00030205
ENSG00000236682	MAP3K2-DT	1.36291	1.3798	1.53472	0.00024833	0.00615048
ENSG00000239642	MEIKIN	1.783	1.78977	2.77196	5.99378e-06	0.000254486
ENSG00000241399	CD302	-0.903205	-0.903299	7.95664	5.78896e-08	4.53765e-06
ENSG00000241978		0.721918	0.722156	6.07912	0.000729044	0.0147184
ENSG00000242732	RTL5	-1.48026	-1.48247	4.39227	2.69197e-08	2.40023e-06
ENSG00000244482	LILRA6	-0.775493	-0.776333	4.88598	4.84845e-05	0.00154393
ENSG00000245748		-0.917848	-0.929692	1.15586	0.0026091	0.0409027
ENSG00000248429	GASK1B-AS1	-1.07204	-1.07658	2.75312	2.37809e-05	0.000825733
ENSG00000248810	LINC02432	1.15118	1.15541	3.37396	3.8496e-06	0.000175201
ENSG00000248905	FMN1	-0.857942	-0.858017	8.15692	5.4918e-08	4.35256e-06
ENSG00000249001		2.11083	2.14003	1.16467	2.34449e-05	0.000819768
ENSG00000249242	TMEM150C	1.82357	1.85576	1.31107	8.41902e-05	0.00245615
ENSG00000249437	NAIP	-0.820147	-0.820351	6.78541	4.82383e-08	3.86611e-06
ENSG00000250722	SELENOP	-5.34255	-5.34397	9.26045	1.75448e-21	1.25147e-17
ENSG00000251322	SHANK3	2.09298	2.11255	2.27024	1.09111e-05	0.000428808
ENSG00000251442	LINC01094	0.680815	0.681236	5.11562	0.000536853	0.0115281
ENSG00000253846	PCDHGA10	-1.30228	-1.30838	2.69907	0.00016928	0.00440684
ENSG00000254521	SIGLEC12	-2.35926	-2.36694	4.71156	3.41556e-14	1.87409e-11
ENSG00000254859		-0.854483	-0.863545	1.64573	0.00154029	0.0267321
ENSG00000255836		-1.35658	-1.37771	1.23547	0.000887744	0.0174684
ENSG00000256061	DNAAF4	0.935482	0.938636	2.71689	0.00048351	0.0105293
ENSG00000256235	SMIM3	-1.07126	-1.07449	3.10926	4.5772e-07	2.67616e-05
ENSG00000256713	PGA5	-2.48101	-2.56213	0.887109	0.000894564	0.0175541
ENSG00000257702	LBX2-AS1	-0.715896	-0.717282	3.5416	0.000290842	0.00702056
ENSG00000258227	CLEC5A	1.17734	1.17747	7.57782	1.18289e-07	8.19177e-06
ENSG00000258838		0.902072	0.90265	5.15302	1.41118e-09	1.7506e-07
ENSG00000258929		1.75648	1.78172	1.21845	0.000127585	0.00344722
ENSG00000259070	LINC00639	-3.88697	-4.32411	0.902108	1.34248e-05	0.000509356
ENSG00000259207	ITGB3	1.14677	1.14836	4.20368	0.000241657	0.00602706
ENSG00000260027	HOXB7	-1.24359	-1.24766	3.22178	0.000108642	0.00300751
ENSG00000260101	AFTPH-DT	0.712685	0.717466	1.83701	0.00219211	0.0355372
ENSG00000260314	MRC1	-4.48416	-4.48455	10.4207	1.22691e-19	4.37576e-16
ENSG00000260708	TBC1D22A-DT	0.561291	0.561754	4.72702	0.00280191	0.0430269
ENSG00000261269		0.832666	0.839648	2.40669	0.00126194	0.0227884
ENSG00000261594	TPBGL	-1.53893	-1.55665	1.39697	6.16933e-05	0.00186861
ENSG00000262061	RPH3AL-AS1	-3.18335	-3.21941	2.32905	4.56414e-11	8.34769e-09
ENSG00000263155	MYZAP	-1.82268	-1.87479	1.15602	0.00117321	0.0215962
ENSG00000264343	NOTCH2NLA	-0.586302	-0.586793	4.75959	0.000379931	0.00879885
ENSG00000268858		-0.673295	-0.673982	4.65396	0.000365539	0.00852088
ENSG00000269927		1.22822	1.23505	2.68595	2.6981e-07	1.7496e-05
ENSG00000270629	NBPF14	-0.684858	-0.685173	5.87452	0.000702505	0.0143786
ENSG00000271425	NBPF10	-0.742052	-0.743194	4.08075	0.000786344	0.0157189
ENSG00000271503	CCL5	1.02688	1.03106	3.55151	0.00037559	0.00871248
ENSG00000272325	NUDT3	0.532445	0.532479	8.43756	2.0301e-05	0.000716866
ENSG00000273136	NBPF26	-0.533824	-0.534092	5.54983	0.000616987	0.012944
ENSG00000273703	H2BC14	0.901233	0.902996	3.80038	0.00107026	0.020011
ENSG00000275385	CCL18	-2.0725	-2.13521	1.41041	0.000686049	0.0141388
ENSG00000275395	FCGBP	0.918984	0.918991	11.7834	6.97028e-05	0.00207162
ENSG00000276043	UHRF1	0.725141	0.72538	6.44924	0.00335126	0.0492369
ENSG00000276107	THBS1-IT1	-1.3426	-1.36537	1.71927	0.002843	0.0434242
ENSG00000276900		0.665287	0.667539	2.9356	0.00261915	0.0410152
ENSG00000276980		2.13485	2.15046	2.52087	2.07598e-09	2.4476e-07
ENSG00000277258	PCGF2	1.41072	1.41738	2.85749	4.37632e-07	2.60136e-05
ENSG00000277481	PKD1L3	-2.34396	-2.42496	0.673947	1.50921e-06	7.80084e-05
ENSG00000278330		-0.756281	-0.7571	4.41278	0.000170538	0.00443149
ENSG00000278828	H3C10	0.819009	0.82076	3.51184	0.000705191	0.0143924
ENSG00000281508		-1.42107	-1.43957	1.683	0.00333039	0.0491327
ENSG00000281852	LINC00891	-1.75009	-1.76151	2.26923	3.60146e-07	2.25344e-05

## Sheet: TableS6
DEG analysis of Islet CD206- vs Exocrine CD206- samples. Positive logFC=enrichment in Islet CD206-, negative logFC=enrichment in Exocrine CD206-
ensembl_gene_id	hgnc_symbol	logFC	unshrunk.logFC	logCPM	PValue	FDR
ENSG00000001626	CFTR	-2.59897	-2.61374	3.12284	3.25709e-06	0.000455546
ENSG00000003989	SLC7A2	1.92189	1.93801	2.38741	0.000159651	0.0122451
ENSG00000004468	CD38	0.985066	0.988713	3.48419	0.000306752	0.0209384
ENSG00000006071	ABCC8	5.20013	5.3686	2.45112	7.59832e-08	1.4453e-05
ENSG00000006327	TNFRSF12A	-0.607764	-0.608198	4.81653	0.000423934	0.0272425
ENSG00000006459	KDM7A	0.758716	0.759132	5.78084	0.000752724	0.0426125
ENSG00000007129	CEACAM21	0.892337	0.896542	3.08803	0.000403589	0.0261709
ENSG00000007372	PAX6	3.99535	4.06632	2.09512	6.35618e-08	1.25941e-05
ENSG00000007402	CACNA2D2	2.57301	2.64678	0.693332	8.97491e-06	0.00107593
ENSG00000007516	BAIAP3	3.09642	3.17145	1.07429	0.000239669	0.0170956
ENSG00000010319	SEMA3G	2.0704	2.09172	1.74628	0.000217589	0.0156774
ENSG00000010438	PRSS3	-3.54885	-3.56353	4.19615	1.54659e-10	1.28699e-07
ENSG00000011347	SYT7	4.33908	4.39696	2.70246	1.38312e-08	3.58755e-06
ENSG00000015413	DPEP1	-2.96539	-3.07526	1.42198	4.63337e-05	0.00432024
ENSG00000018236	CNTN1	6.49033	7.45398	1.00369	4.77545e-09	1.4193e-06
ENSG00000019505	SYT13	3.30157	3.45417	0.657542	1.34855e-05	0.00155149
ENSG00000029534	ANK1	2.75419	2.85943	0.706809	0.000868603	0.0482159
ENSG00000036828	CASR	2.73602	2.81436	1.08317	7.15506e-05	0.00618631
ENSG00000054356	PTPRN	4.20037	4.31424	1.87972	1.14605e-07	2.15125e-05
ENSG00000057657	PRDM1	0.677253	0.677387	7.4187	0.000697884	0.040382
ENSG00000060709	RIMBP2	2.87949	3.034	0.614317	0.000832288	0.0463806
ENSG00000063176	SPHK2	0.784927	0.786275	3.53748	5.04762e-05	0.00464577
ENSG00000068078	FGFR3	-2.6749	-2.80199	0.867648	0.000434948	0.027825
ENSG00000070087	PFN2	2.08911	2.12264	1.41427	1.48284e-05	0.0016789
ENSG00000071205	ARHGAP10	-0.672795	-0.673204	5.59225	0.000291857	0.0202118
ENSG00000072858	SIDT1	1.4055	1.41679	2.57731	0.000305844	0.0209384
ENSG00000077063	CTTNBP2	0.999377	1.00014	5.34758	0.000135798	0.0107627
ENSG00000079689	SCGN	4.61508	4.91754	0.870608	5.27532e-11	7.52576e-08
ENSG00000080493	SLC4A4	-2.16138	-2.17039	3.64601	3.24125e-05	0.00327941
ENSG00000087258	GNAO1	2.59547	2.61679	2.26264	8.33825e-06	0.00102546
ENSG00000089199	CHGB	5.76577	5.77836	6.80982	1.31577e-10	1.25139e-07
ENSG00000090659	CD209	1.90385	1.91715	4.99073	2.72949e-05	0.00284225
ENSG00000091704	CPA1	-2.86736	-2.86798	9.06215	6.09619e-09	1.73936e-06
ENSG00000095203	EPB41L4B	-1.85749	-1.88795	1.53791	1.79785e-05	0.00197293
ENSG00000100604	CHGA	5.55921	5.58066	5.50012	3.73278e-11	7.52576e-08
ENSG00000101210	EEF1A2	3.6937	3.73714	2.49235	1.00558e-09	4.483e-07
ENSG00000101333	PLCB4	2.7003	2.78352	1.43367	0.000782184	0.0441053
ENSG00000101489	CELF4	3.85362	4.06409	0.382894	9.36059e-07	0.00014359
ENSG00000101605	MYOM1	1.82672	1.84771	1.94359	0.000673257	0.0396888
ENSG00000102003	SYP	2.71775	2.73188	2.87151	3.59714e-08	8.01825e-06
ENSG00000102048	ASB9	1.32434	1.34675	1.23168	0.0001825	0.0137029
ENSG00000102109	PCSK1N	4.81407	4.97828	1.97856	9.29206e-10	4.34609e-07
ENSG00000103375	AQP8	-3.35505	-3.52586	0.751196	3.4409e-06	0.000467504
ENSG00000104112	SCG3	4.89382	5.05333	2.14335	8.29143e-12	5.6355e-08
ENSG00000104435	STMN2	6.65354	29.1933	0.466315	1.61641e-08	3.84329e-06
ENSG00000104722	NEFM	3.00853	3.03322	2.49902	6.74935e-08	1.30117e-05
ENSG00000104760	FGL1	-2.75885	-2.86305	0.876721	5.15659e-07	8.17376e-05
ENSG00000104783	KCNN4	-0.872834	-0.874333	3.85948	0.000704194	0.0405082
ENSG00000105270	CLIP3	2.62772	2.66201	1.77484	7.21874e-05	0.00620377
ENSG00000105290	APLP1	2.61647	2.66938	1.15844	9.45454e-05	0.00779644
ENSG00000105928	GSDME	-0.818194	-0.819457	4.40159	0.000299671	0.0206527
ENSG00000106927	AMBP	-2.51623	-2.5783	1.33609	0.000573138	0.0344995
ENSG00000107954	NEURL1	2.20424	2.23178	1.20209	3.52293e-05	0.00344233
ENSG00000108309	RUNDC3A	1.42398	1.44198	1.30806	0.000817485	0.0457343
ENSG00000108828	VAT1	-0.804968	-0.805479	5.68643	0.000109601	0.00883372
ENSG00000109265	CRACD	2.37172	2.4155	1.14844	6.54511e-06	0.000826305
ENSG00000109472	CPE	3.58328	3.60151	4.13587	3.78593e-08	8.30925e-06
ENSG00000110318	CEP126	2.67169	2.70601	1.66867	2.98441e-06	0.000425756
ENSG00000110660	SLC35F2	-0.845812	-0.847809	3.30622	0.000639367	0.038005
ENSG00000111057	KRT18	-0.954599	-0.956343	3.85476	7.48197e-05	0.00635344
ENSG00000111186	WNT5B	1.31182	1.31792	4.02757	0.000197309	0.0145845
ENSG00000111371	SLC38A1	1.82123	1.82726	3.15805	2.70527e-05	0.00283775
ENSG00000111729	CLEC4A	0.91838	0.92033	3.49276	6.01198e-06	0.000765776
ENSG00000112379	ARFGEF3	1.95979	1.97305	2.48755	3.63202e-05	0.00352479
ENSG00000114204	SERPINI2	-2.51524	-2.54443	2.41922	7.91397e-07	0.000122718
ENSG00000115263	GCG	5.62852	5.64219	7.30883	4.30986e-10	2.45938e-07
ENSG00000115386	REG1A	-2.78834	-2.7895	7.34231	1.65742e-09	6.53399e-07
ENSG00000116031	CD207	4.74943	4.8811	1.8524	4.5043e-11	7.52576e-08
ENSG00000116183	PAPPA2	4.80035	5.11101	1.57338	5.77971e-08	1.16132e-05
ENSG00000116990	MYCL	0.912146	0.913404	3.89528	4.23644e-06	0.000559602
ENSG00000118271	TTR	5.81157	5.82599	6.89164	1.51509e-09	6.17552e-07
ENSG00000118898	PPL	1.85544	1.86329	2.82449	0.000167463	0.0127076
ENSG00000119125	GDA	3.60842	3.94061	0.175946	1.45723e-06	0.000214318
ENSG00000120457	KCNJ5	-0.914897	-0.915795	5.33489	0.000102682	0.00837066
ENSG00000121351	IAPP	5.22908	5.43857	2.1674	1.59328e-08	3.84329e-06
ENSG00000121769	FABP3	-1.32343	-1.32738	3.55791	0.000115974	0.00929484
ENSG00000124145	SDC4	-1.05734	-1.05983	3.98781	0.000340897	0.0229118
ENSG00000124205	EDN3	4.84296	5.11634	1.14209	2.04057e-07	3.68491e-05
ENSG00000124713	GNMT	-1.71824	-1.73125	2.45167	2.81117e-05	0.00289909
ENSG00000125820	NKX2-2	7.19357	29.6944	0.587695	1.62385e-10	1.28699e-07
ENSG00000125851	PCSK2	5.46614	5.72253	1.98981	9.86467e-11	1.17274e-07
ENSG00000127585	FBXL16	2.02456	2.06717	0.802506	0.00028377	0.0197476
ENSG00000128266	GNAZ	2.26631	2.32144	0.788657	0.000192009	0.0142667
ENSG00000128564	VGF	4.18573	4.23687	3.66408	1.34163e-08	3.54439e-06
ENSG00000128594	LRRC4	1.42738	1.43515	2.7469	0.000191392	0.0142667
ENSG00000128595	CALU	-0.533724	-0.533817	7.20604	0.000816043	0.0457343
ENSG00000129757	CDKN1C	1.18891	1.19271	2.77839	3.42602e-05	0.00337073
ENSG00000129990	SYT5	5.3406	5.96942	0.562889	2.32839e-08	5.44537e-06
ENSG00000130226	DPP6	3.71163	3.87472	0.704424	3.79684e-07	6.22595e-05
ENSG00000131711	MAP1B	2.70819	2.71554	4.41136	7.88975e-06	0.00097874
ENSG00000131981	LGALS3	-0.884794	-0.884926	7.63165	6.64484e-05	0.0057802
ENSG00000132613	MTSS2	2.12075	2.13999	2.3193	5.64558e-05	0.00509746
ENSG00000132639	SNAP25	4.26429	4.61763	0.429363	2.36693e-07	4.22083e-05
ENSG00000132872	SYT4	3.14689	3.33399	0.57124	0.000901962	0.0496811
ENSG00000133169	BEX1	1.92358	1.9586	1.42532	3.38018e-05	0.00337073
ENSG00000133460	SLC2A11	1.42714	1.42894	4.02492	1.659e-05	0.001849
ENSG00000135047	CTSL	-0.722382	-0.722485	7.77047	1.88363e-05	0.00205128
ENSG00000135447	PPP1R1A	3.56156	3.62739	1.91362	3.7486e-09	1.24366e-06
ENSG00000135838	NPL	-0.641875	-0.642351	5.4863	0.000751544	0.0426125
ENSG00000135898	GPR55	1.28539	1.29523	1.82743	0.00041089	0.0265238
ENSG00000135916	ITM2C	1.42542	1.42911	3.61847	1.65095e-06	0.000240332
ENSG00000136235	GPNMB	-1.16767	-1.16777	8.75855	6.05496e-05	0.00536522
ENSG00000136698	CFC1	4.30822	4.81139	0.410445	7.05453e-06	0.000882807
ENSG00000136732	GYPC	-0.802387	-0.80262	6.96928	3.67432e-05	0.00354175
ENSG00000136750	GAD2	4.21038	4.42363	1.17347	3.97136e-08	8.58415e-06
ENSG00000136925	TSTD2	0.89882	0.900409	3.6939	3.89273e-05	0.00372709
ENSG00000136960	ENPP2	1.42573	1.43382	4.11548	0.000679997	0.0397575
ENSG00000137392	CLPS	-3.29801	-3.30039	7.09574	1.28444e-10	1.25139e-07
ENSG00000137727	ARHGAP20	1.19109	1.19286	3.60073	1.40227e-05	0.00160038
ENSG00000138161	CUZD1	-2.51052	-2.51777	4.36869	1.50806e-10	1.28699e-07
ENSG00000138207	RBP4	2.04802	2.08813	1.46198	0.000235088	0.0168531
ENSG00000138449	SLC40A1	1.16993	1.17056	7.3175	5.36592e-06	0.000695911
ENSG00000139055	ERP27	-1.21216	-1.21711	2.88026	0.000105078	0.00851732
ENSG00000139515	PDX1	2.88886	2.93326	1.35133	1.56405e-05	0.00175691
ENSG00000139973	SYT16	4.85194	5.03811	1.77532	3.22294e-07	5.4283e-05
ENSG00000141086	CTRL	-2.20782	-2.22908	2.46392	0.000311486	0.0211603
ENSG00000141433	ADCYAP1	5.0241	5.69225	0.290984	1.74221e-10	1.30813e-07
ENSG00000141837	CACNA1A	1.31336	1.31681	3.41439	7.84822e-05	0.00662501
ENSG00000142615	CELA2A	-3.06892	-3.07792	4.53976	4.22165e-09	1.36877e-06
ENSG00000142677	IL22RA1	-2.52062	-2.60583	0.820959	1.11927e-05	0.00130882
ENSG00000142789	CELA3A	-2.83331	-2.83484	7.11952	3.52633e-09	1.19778e-06
ENSG00000143954	REG3G	-2.42664	-2.48957	1.39353	2.828e-05	0.00289909
ENSG00000144406	UNC80	3.27709	3.40142	0.909837	9.71955e-06	0.00114594
ENSG00000144668	ITGA9	1.05511	1.05574	5.87872	5.67877e-06	0.00072985
ENSG00000145287	PLAC8	1.43703	1.4375	5.96706	4.00246e-07	6.48853e-05
ENSG00000145321	GC	2.69738	2.76605	1.67758	4.58861e-05	0.00430665
ENSG00000145920	CPLX2	5.36879	5.404	4.37475	1.10336e-08	2.96992e-06
ENSG00000146070	PLA2G7	-1.08116	-1.08257	4.87112	0.000743679	0.0424373
ENSG00000147724	FAM135B	-1.47783	-1.48153	3.44953	0.000576132	0.034534
ENSG00000149527	PLCH2	4.29485	4.48313	1.42357	2.85677e-06	0.000411664
ENSG00000151067	CACNA1C	2.46221	2.51996	1.34204	0.000471993	0.0296628
ENSG00000151917	BEND6	2.22341	2.28349	0.412317	0.00069917	0.040382
ENSG00000152093	CFC1B	4.48382	4.87996	0.853891	4.44879e-06	0.00058226
ENSG00000152207	CYSLTR2	1.26326	1.2666	3.437	0.000313751	0.0212131
ENSG00000152254	G6PC2	6.21459	6.79915	1.59307	8.76027e-10	4.34609e-07
ENSG00000152672	CLEC4F	4.95372	5.16558	1.02481	3.27602e-11	7.52576e-08
ENSG00000153002	CPB1	-3.1213	-3.12294	7.15384	4.83667e-11	7.52576e-08
ENSG00000154080	CHST9	3.64029	3.86435	0.580762	1.76839e-05	0.00195565
ENSG00000154639	CXADR	1.62359	1.63004	2.75859	0.00054538	0.0332432
ENSG00000157005	SST	7.96318	8.06534	5.22562	6.10692e-10	3.22672e-07
ENSG00000157064	NMNAT2	3.36684	3.50073	0.695204	1.29224e-07	2.36348e-05
ENSG00000157303	SUSD3	0.868372	0.869946	3.61059	2.11374e-05	0.00226498
ENSG00000157483	MYO1E	-0.879623	-0.879871	6.76628	0.000155938	0.0120249
ENSG00000157542	KCNJ6	6.3708	6.67986	2.16803	1.18509e-11	5.6355e-08
ENSG00000158488	CD1E	1.29901	1.30888	2.42031	0.000552033	0.03337
ENSG00000158516	CPA2	-3.0568	-3.05936	6.49909	3.96191e-10	2.35503e-07
ENSG00000159409	CELF3	5.31478	5.84956	0.751276	5.30781e-08	1.09741e-05
ENSG00000159618	ADGRG5	1.36422	1.36573	3.76496	1.28076e-06	0.000190326
ENSG00000160460	SPTBN4	2.4823	2.55211	0.802942	0.000626464	0.0373939
ENSG00000160593	JAML	0.863903	0.864156	6.86461	2.42027e-05	0.0025576
ENSG00000160862	AZGP1	-2.56474	-2.59839	2.39881	4.42086e-08	9.41314e-06
ENSG00000162069	BICDL2	-1.94911	-2.01609	0.607402	0.000438341	0.0279168
ENSG00000162367	TAL1	1.73978	1.77194	1.51727	0.000466744	0.0294627
ENSG00000162438	CTRC	-2.84402	-2.84723	5.7968	4.98865e-09	1.45241e-06
ENSG00000162545	CAMK2N1	3.45799	3.49484	2.22181	5.4547e-08	1.11167e-05
ENSG00000162894	FCMR	1.26145	1.26583	2.82416	0.000362875	0.0237467
ENSG00000162992	NEUROD1	6.06528	6.46052	1.75166	2.1354e-12	3.04637e-08
ENSG00000163606	CD200R1	1.10434	1.11401	2.76786	0.000342088	0.0229118
ENSG00000163618	CADPS	1.89382	1.91979	1.64347	0.000734342	0.0420728
ENSG00000163623	NKX6-1	4.15515	4.33729	0.932701	6.72935e-08	1.30117e-05
ENSG00000163631	ALB	-2.07192	-2.08699	2.74155	5.42941e-05	0.0049335
ENSG00000164061	BSN	1.95794	2.00271	1.01021	8.83537e-05	0.00737108
ENSG00000164114	MAP9	2.00839	2.03246	1.41557	0.000536663	0.0328585
ENSG00000164266	SPINK1	-2.67865	-2.68531	4.51102	4.85929e-10	2.66625e-07
ENSG00000164663	USP49	1.3845	1.3929	1.95648	6.34053e-05	0.00554932
ENSG00000164756	SLC30A8	4.99517	5.08738	3.03918	3.67121e-10	2.27711e-07
ENSG00000165959	CLMN	-1.15532	-1.15816	3.68616	5.86918e-05	0.00524664
ENSG00000166922	SCG5	4.32113	4.34032	4.61556	1.83868e-11	6.55764e-08
ENSG00000166963	MAP1A	1.5908	1.59996	2.32148	0.000512891	0.0316749
ENSG00000167244	IGF2	3.24198	3.24571	6.06795	9.24212e-09	2.53554e-06
ENSG00000167748	KLK1	-2.51411	-2.52487	3.65402	1.45304e-08	3.70162e-06
ENSG00000167779	IGFBP6	1.5638	1.58991	1.56611	0.000652697	0.0386364
ENSG00000168062	BATF2	1.21256	1.22252	2.01373	2.84504e-05	0.00289909
ENSG00000168280	KIF5C	3.58105	3.6932	1.44924	4.63725e-08	9.72867e-06
ENSG00000168925	CTRB1	-2.55812	-2.55911	7.57635	3.19863e-08	7.35994e-06
ENSG00000168928	CTRB2	-2.82161	-2.82292	7.2756	4.58953e-09	1.39307e-06
ENSG00000169116	PARM1	1.42204	1.42808	2.79141	8.72083e-06	0.00105433
ENSG00000169213	RAB3B	4.5321	4.69249	1.51476	3.30385e-09	1.17832e-06
ENSG00000169347	GP2	-2.69787	-2.69902	7.76949	3.42382e-08	7.75304e-06
ENSG00000169856	ONECUT1	-1.80462	-1.8454	0.875681	0.000206663	0.0150421
ENSG00000170412	GPRC5C	1.30195	1.31211	2.20016	7.31883e-05	0.00625213
ENSG00000170439	TMT1B	-1.77101	-1.79909	1.32255	8.52766e-06	0.00103979
ENSG00000170561	IRX2	3.33362	3.61778	0.161877	1.1033e-06	0.000165681
ENSG00000170827	CELP	-3.01275	-3.12736	0.889678	0.000138154	0.0107727
ENSG00000170835	CEL	-2.79372	-2.79472	8.0678	7.29769e-09	2.04135e-06
ENSG00000170890	PLA2G1B	-3.11653	-3.12018	6.11695	2.87423e-10	1.91086e-07
ENSG00000171219	CDC42BPG	1.40854	1.42113	1.52883	0.000355296	0.0235751
ENSG00000171951	SCG2	4.8841	4.96571	3.11183	3.48375e-09	1.19778e-06
ENSG00000172023	REG1B	-2.62428	-2.62806	5.36336	1.69464e-09	6.53399e-07
ENSG00000174348	PODN	2.74025	2.8268	1.32931	6.1161e-05	0.00538594
ENSG00000174705	SH3PXD2B	0.746127	0.746275	7.86519	3.31633e-06	0.000458218
ENSG00000174939	ASPHD1	2.15124	2.16841	1.7901	6.14e-07	9.62563e-05
ENSG00000175130	MARCKSL1	1.05255	1.05402	3.97238	3.41481e-05	0.00337073
ENSG00000175426	PCSK1	4.71182	4.94658	1.47961	2.93573e-09	1.07388e-06
ENSG00000175535	PNLIP	-3.27838	-3.27933	8.49659	1.60768e-08	3.84329e-06
ENSG00000176046	NUPR1	-1.58809	-1.59288	4.58025	4.5786e-05	0.00430665
ENSG00000176320		2.3999	2.48727	0.648597	9.15224e-06	0.00108805
ENSG00000176406	RIMS2	4.80376	5.01911	1.18268	9.44405e-10	4.34609e-07
ENSG00000177098	SCN4B	2.71345	2.79543	0.700144	5.88436e-05	0.00524664
ENSG00000177374	HIC1	1.8277	1.82895	5.23867	4.15403e-07	6.65859e-05
ENSG00000177511	ST8SIA3	4.75736	5.02447	1.41623	2.72023e-07	4.73253e-05
ENSG00000178175	ZNF366	0.829561	0.830292	4.44139	4.70635e-05	0.00435979
ENSG00000178662	CSRNP3	3.31116	3.43575	1.41569	0.000244146	0.0173283
ENSG00000179751	SYCN	-2.95305	-2.9708	3.57998	3.44028e-07	5.70687e-05
ENSG00000180535	BHLHA15	-2.91793	-3.01162	1.10333	3.1173e-06	0.000440311
ENSG00000182759	MAFA	2.82554	2.88356	1.28309	2.01421e-05	0.00217688
ENSG00000182836	PLCXD3	4.79398	4.94476	1.44064	1.08079e-09	4.67228e-07
ENSG00000183569	SERHL2	1.36445	1.3684	3.51754	5.30983e-05	0.00485578
ENSG00000183844	FAM3B	-1.76598	-1.81297	0.922524	0.0003622	0.0237467
ENSG00000184905	TCEAL2	4.05474	4.10168	2.71998	9.17342e-11	1.17274e-07
ENSG00000185338	SOCS1	0.708037	0.710853	2.60299	0.000448565	0.028441
ENSG00000185559	DLK1	3.43792	3.56777	1.58233	2.12749e-05	0.00226498
ENSG00000185565	LSAMP	3.51728	3.67161	0.79589	0.000119262	0.00950498
ENSG00000185615	PDIA2	-2.20999	-2.23649	2.2893	0.00016176	0.0123405
ENSG00000186369	SERTAD4BP	4.83027	5.10599	1.23462	9.19513e-10	4.34609e-07
ENSG00000186472	PCLO	2.26206	2.27384	3.08784	0.000141615	0.0109798
ENSG00000186487	MYT1L	5.27205	5.68817	0.814238	4.38375e-09	1.38621e-06
ENSG00000187021	PNLIPRP1	-2.91042	-2.91441	5.60842	2.12104e-10	1.51294e-07
ENSG00000187193	MT1X	-1.02338	-1.02637	3.31467	9.93394e-05	0.00814469
ENSG00000187955	COL14A1	1.97978	2.03116	1.26468	0.000175209	0.0132251
ENSG00000188488	SERPINA5	-2.3707	-2.41283	1.66979	4.2215e-05	0.00401492
ENSG00000196136	SERPINA3	-1.63162	-1.6423	3.02738	9.29492e-05	0.00770938
ENSG00000196220	SRGAP3	0.687006	0.687526	4.97966	0.000686378	0.0399668
ENSG00000196557	CACNA1H	3.04928	3.19018	0.771383	3.72559e-06	0.000501408
ENSG00000196586	MYO6	1.55793	1.56289	2.94118	0.000477651	0.0298867
ENSG00000197381	ADARB1	-1.33929	-1.34129	4.30758	0.000251463	0.0177593
ENSG00000197747	S100A10	-0.716053	-0.716095	8.4775	0.000501116	0.0310823
ENSG00000198157	HMGN5	0.924395	0.924957	5.01919	0.000273379	0.0191178
ENSG00000198846	TOX	1.95577	2.01542	0.507625	0.00026771	0.0188135
ENSG00000204219	TCEA3	-1.92482	-1.94667	1.94002	3.34044e-06	0.000458218
ENSG00000204983	PRSS1	-3.32428	-3.32475	9.43386	1.23673e-10	1.25139e-07
ENSG00000205189	ZBTB10	0.560754	0.561075	5.46428	0.000547607	0.0332432
ENSG00000206077	ZDHHC11B	3.25234	3.35719	0.633137	1.17315e-05	0.00136067
ENSG00000211448	DIO2	3.76217	4.25724	0.439904	0.00037709	0.0245642
ENSG00000213366	GSTM2	0.902646	0.903763	4.03105	0.000210341	0.0152321
ENSG00000214548	MEG3	3.21983	3.23377	3.67135	3.2343e-07	5.4283e-05
ENSG00000215704	CELA2B	-2.88852	-2.92161	2.53027	2.75369e-07	4.73303e-05
ENSG00000219073	CELA3B	-2.80662	-2.80991	5.86535	4.46976e-09	1.38621e-06
ENSG00000229914		1.78826	1.85309	0.606703	0.000879252	0.0486179
ENSG00000240038	AMY2B	-1.87452	-1.87599	5.90975	2.49362e-07	4.39186e-05
ENSG00000240583	AQP1	-1.74525	-1.75012	3.40619	0.000201628	0.0148269
ENSG00000240694	PNMA2	4.76754	4.99501	1.25076	1.84445e-09	6.92443e-07
ENSG00000243480	AMY2A	-3.41096	-3.41221	8.21856	1.56555e-08	3.84329e-06
ENSG00000249661	TNRC18P1	1.04859	1.05173	3.03612	0.000357534	0.0236138
ENSG00000254521	SIGLEC12	1.45502	1.46051	4.71156	1.23928e-07	2.29604e-05
ENSG00000254647	INS	7.04626	7.05075	9.84362	2.94679e-10	1.91086e-07
ENSG00000258986	TMEM179	5.27198	5.55673	1.20351	1.43256e-09	6.01087e-07
ENSG00000259001		0.805113	0.805266	6.8425	0.000498023	0.0310253
ENSG00000260231	KDM7A-DT	0.798077	0.799292	4.07908	0.000138107	0.0107727
ENSG00000261269		0.971195	0.974661	2.40669	0.000138189	0.0107727
ENSG00000261423	TMEM202-AS1	0.716557	0.718981	2.88598	0.000352964	0.0235299
ENSG00000266200	PNLIPRP2	-2.68213	-2.68814	5.70738	3.28519e-05	0.00330046
ENSG00000272491		1.94809	1.96648	1.56087	4.0478e-06	0.000539682
ENSG00000273259		-2.8025	-2.81401	4.11332	1.03189e-06	0.000156605
ENSG00000274422		1.13189	1.13539	2.96458	0.000678179	0.0397575
ENSG00000275896	PRSS2	-3.11438	-3.11508	8.51631	4.69024e-11	7.52576e-08
ENSG00000276409	CCL14	-2.72145	-2.79286	0.920367	0.000205827	0.0150421
ENSG00000277918	RNVU1-28	1.60665	1.61651	2.3592	0.000523527	0.0321924
ENSG00000279192	PWAR5	1.15472	1.15959	2.67618	8.56465e-05	0.00718726

## Sheet: TableS7
DEG analysis of Islet CD206+ vs Exocrine CD206+ samples. Positive logFC=enrichment in Islet CD206+, negative logFC=enrichment in Exocrine CD206+
ensembl_gene_id	hgnc_symbol	logFC	unshrunk.logFC	logCPM	PValue	FDR
ENSG00000001626	CFTR	-1.80969	-1.81818	3.12284	0.000243698	0.0192077
ENSG00000003989	SLC7A2	1.73325	1.74386	2.38741	0.000218734	0.0175742
ENSG00000004776	HSPB6	1.33237	1.33978	2.33773	0.000720224	0.0454633
ENSG00000004799	PDK4	0.885459	0.885521	8.73083	2.85186e-06	0.000423799
ENSG00000006071	ABCC8	4.15141	4.22043	2.45112	1.29015e-07	2.78867e-05
ENSG00000006327	TNFRSF12A	-0.729679	-0.730492	4.81653	1.72778e-05	0.00216828
ENSG00000007264	MATK	-1.49429	-1.49554	4.90466	2.01578e-06	0.000316012
ENSG00000007372	PAX6	3.35306	3.4066	2.09512	6.28214e-07	0.000110643
ENSG00000007402	CACNA2D2	2.97424	3.07815	0.693332	6.09626e-07	0.000108712
ENSG00000010278	CD9	-0.96562	-0.965741	7.77161	0.000164139	0.0147271
ENSG00000010310	GIPR	2.95828	3.05186	1.15413	4.8829e-05	0.00538829
ENSG00000010319	SEMA3G	2.04369	2.07525	1.74628	0.000328857	0.0245627
ENSG00000010438	PRSS3	-3.33056	-3.34286	4.19615	2.07865e-10	1.12901e-07
ENSG00000011347	SYT7	3.5357	3.57929	2.70246	3.43136e-07	6.61511e-05
ENSG00000012124	CD22	-1.33336	-1.34	3.26174	0.000341859	0.025139
ENSG00000015413	DPEP1	-2.05014	-2.07889	1.42198	0.000504214	0.0345823
ENSG00000019505	SYT13	4.08715	4.29194	0.657542	1.47591e-07	3.1426e-05
ENSG00000029559	IBSP	-1.43955	-1.44557	5.40636	0.000203191	0.0167556
ENSG00000054356	PTPRN	4.73333	4.86091	1.87972	3.97518e-09	1.15734e-06
ENSG00000055813	CCDC85A	2.92056	2.97932	0.93369	1.73268e-05	0.00216828
ENSG00000060709	RIMBP2	2.84181	2.94532	0.614317	0.000332099	0.0246756
ENSG00000067113	PLPP1	1.25965	1.26545	2.87195	0.000521879	0.035453
ENSG00000070182	SPTB	2.58443	2.66781	0.561935	0.000195469	0.0164033
ENSG00000079689	SCGN	3.83197	3.99056	0.870608	3.85185e-10	1.7726e-07
ENSG00000080493	SLC4A4	-2.23754	-2.24558	3.64601	4.94101e-06	0.000684354
ENSG00000085265	FCN1	-1.24299	-1.24451	5.94302	0.00049439	0.0342377
ENSG00000085832	EPS15	0.703035	0.703077	8.08138	1.1894e-05	0.0015567
ENSG00000086619	ERO1B	1.17152	1.17354	3.85484	0.000647547	0.0419905
ENSG00000087258	GNAO1	3.39677	3.46079	2.26264	2.62014e-07	5.19152e-05
ENSG00000089199	CHGB	4.74322	4.74908	6.80982	1.28901e-09	4.59726e-07
ENSG00000091704	CPA1	-3.61722	-3.61785	9.06215	6.79615e-12	1.07727e-08
ENSG00000092096	SLC22A17	2.12783	2.17243	0.920905	1.52815e-05	0.00196402
ENSG00000095203	EPB41L4B	-1.43772	-1.4517	1.53791	0.000218191	0.0175742
ENSG00000095932	SMIM24	2.01829	2.0912	0.879866	0.00019875	0.0165811
ENSG00000095970	TREM2	-0.780642	-0.780919	6.40755	0.000177924	0.0155721
ENSG00000099377	HSD3B7	-0.923872	-0.926658	2.69974	0.000617251	0.0407084
ENSG00000100097	LGALS1	-0.722736	-0.722876	7.31719	0.000341613	0.025139
ENSG00000100604	CHGA	4.8138	4.82469	5.50012	7.62505e-11	4.81395e-08
ENSG00000101210	EEF1A2	3.54514	3.59604	2.49235	1.94378e-09	6.17673e-07
ENSG00000101333	PLCB4	2.52486	2.57519	1.43367	0.000627767	0.0410813
ENSG00000101463	SYNDIG1	-1.57229	-1.60332	2.61838	0.000187335	0.0159079
ENSG00000101489	CELF4	3.79081	4.08779	0.382894	3.86125e-06	0.000550846
ENSG00000102038	SMARCA1	1.02791	1.03004	3.31125	0.000385212	0.0280379
ENSG00000102109	PCSK1N	4.48682	4.58403	1.97856	3.06483e-10	1.50769e-07
ENSG00000102466	FGF14	3.20266	3.42824	0.505123	0.000425355	0.0300561
ENSG00000102760	RGCC	-0.894768	-0.895429	5.90197	0.000311169	0.0236125
ENSG00000103253	HAGHL	-0.992106	-0.996633	2.55196	0.000282516	0.0219042
ENSG00000103375	AQP8	-2.90245	-2.99708	0.751196	2.82446e-06	0.000423799
ENSG00000104112	SCG3	4.31647	4.38952	2.14335	5.29835e-12	1.07727e-08
ENSG00000104435	STMN2	4.414	4.78057	0.466315	2.22925e-07	4.67685e-05
ENSG00000104722	NEFM	1.68786	1.70522	2.49902	0.000559988	0.0376009
ENSG00000104760	FGL1	-2.43707	-2.49546	0.876721	4.59027e-07	8.50452e-05
ENSG00000104783	KCNN4	-0.883924	-0.885959	3.85948	0.000688834	0.0438701
ENSG00000104951	IL4I1	-0.926621	-0.92869	3.88	5.81212e-05	0.00618774
ENSG00000106178	CCL24	2.72473	2.79519	1.13696	5.2589e-07	9.61839e-05
ENSG00000106236	NPTX2	1.9432	1.98607	1.14616	8.06911e-05	0.00839909
ENSG00000106538	RARRES2	-1.97077	-1.9915	1.72202	0.000104142	0.0101067
ENSG00000107954	NEURL1	2.12491	2.17319	1.20209	9.84013e-05	0.00961502
ENSG00000108700	CCL8	1.37635	1.37931	3.77701	5.05053e-05	0.00541736
ENSG00000108849	PPY	4.47179	4.73142	1.13492	1.15566e-08	2.89241e-06
ENSG00000109265	CRACD	2.32994	2.38814	1.14844	7.52668e-06	0.00103246
ENSG00000109472	CPE	3.57564	3.5856	4.13587	2.94944e-09	8.9525e-07
ENSG00000109861	CTSC	0.60783	0.607859	8.41959	0.000127854	0.0119213
ENSG00000110318	CEP126	1.74095	1.76737	1.66867	0.000669841	0.0428518
ENSG00000110660	SLC35F2	-1.00315	-1.00843	3.30622	0.000124587	0.0117706
ENSG00000110987	BCL7A	1.24626	1.25264	2.87864	0.000122323	0.0116823
ENSG00000111057	KRT18	-1.23776	-1.24015	3.85476	4.25397e-07	7.98516e-05
ENSG00000111186	WNT5B	1.03114	1.03238	4.02757	0.000768536	0.047458
ENSG00000112379	ARFGEF3	1.92461	1.93539	2.48755	1.89962e-05	0.00231624
ENSG00000114204	SERPINI2	-2.79536	-2.82148	2.41922	1.5581e-08	3.83239e-06
ENSG00000114737	CISH	0.743129	0.743746	4.45553	0.000503011	0.0345823
ENSG00000115263	GCG	5.81486	5.82324	7.30883	3.03529e-11	2.27902e-08
ENSG00000115386	REG1A	-2.5923	-2.59308	7.34231	4.23651e-09	1.20876e-06
ENSG00000116183	PAPPA2	4.12849	4.26174	1.57338	3.72081e-08	8.42557e-06
ENSG00000118271	TTR	5.48174	5.49121	6.89164	4.71496e-10	2.03829e-07
ENSG00000118785	SPP1	-1.21304	-1.21306	11.8304	0.000275528	0.0214792
ENSG00000119125	GDA	2.41397	2.50294	0.175946	3.3165e-05	0.00388171
ENSG00000119922	IFIT2	0.7907	0.791231	5.22199	4.26681e-05	0.00483098
ENSG00000120057	SFRP5	-2.59288	-2.65592	0.958021	4.45697e-05	0.00500654
ENSG00000120318	ARAP3	-0.822227	-0.82433	3.94669	0.000603672	0.0400558
ENSG00000120738	EGR1	0.783782	0.783804	9.32418	0.000417601	0.0297875
ENSG00000121351	IAPP	5.59537	5.85558	2.1674	3.81985e-09	1.13529e-06
ENSG00000121769	FABP3	-1.11145	-1.11452	3.55791	0.000736752	0.0463018
ENSG00000121797	CCRL2	-0.684938	-0.685662	4.46394	0.000122834	0.0116823
ENSG00000124205	EDN3	2.90811	2.99805	1.14209	9.03044e-05	0.0090847
ENSG00000124232	RBPJL	-2.50917	-2.59236	0.865192	0.000112469	0.0108411
ENSG00000124713	GNMT	-2.11678	-2.13429	2.45167	4.12835e-07	7.85267e-05
ENSG00000125820	NKX2-2	4.46926	4.83261	0.587695	3.11309e-08	7.28055e-06
ENSG00000125851	PCSK2	4.15067	4.2313	1.98981	8.41767e-10	3.24558e-07
ENSG00000127951	FGL2	0.587739	0.587756	9.52482	0.000160562	0.0144973
ENSG00000128564	VGF	5.54754	5.6514	3.66408	1.77923e-11	1.73793e-08
ENSG00000128849	CGNL1	-1.28401	-1.29329	2.07932	0.000242236	0.0191986
ENSG00000129990	SYT5	2.66077	2.85317	0.562889	0.000183672	0.0157847
ENSG00000130226	DPP6	3.39224	3.53987	0.704424	6.98228e-07	0.000120011
ENSG00000130477	UNC13A	2.52526	2.57122	1.69422	1.95657e-05	0.00236546
ENSG00000130803	ZNF317	0.518663	0.518887	5.52464	0.000324014	0.0243283
ENSG00000131981	LGALS3	-0.906102	-0.906195	7.63165	4.10825e-05	0.00472647
ENSG00000132613	MTSS2	1.63928	1.65046	2.3193	0.000619216	0.0407084
ENSG00000132639	SNAP25	4.70502	5.085	0.429363	1.14445e-08	2.89241e-06
ENSG00000132872	SYT4	3.05279	3.19011	0.57124	0.000200085	0.0165954
ENSG00000133134	BEX2	1.23125	1.24079	2.1089	4.97868e-05	0.00541736
ENSG00000133169	BEX1	1.88948	1.91235	1.42532	1.07822e-05	0.00142425
ENSG00000133392	MYH11	1.93334	1.9476	2.62306	0.000709898	0.0450107
ENSG00000135447	PPP1R1A	3.78413	3.84903	1.91362	3.42705e-10	1.62967e-07
ENSG00000135916	ITM2C	0.924694	0.926982	3.61847	0.000787619	0.0482239
ENSG00000136698	CFC1	4.08663	4.31894	0.410445	5.95004e-07	0.000107447
ENSG00000136750	GAD2	5.06611	5.41288	1.17347	1.94396e-09	6.17673e-07
ENSG00000136960	ENPP2	1.23128	1.23309	4.11548	0.000581218	0.0387461
ENSG00000137392	CLPS	-3.56153	-3.56355	7.09574	2.9234e-12	1.04263e-08
ENSG00000138161	CUZD1	-2.82236	-2.82885	4.36869	1.09995e-12	1.04263e-08
ENSG00000138722	MMRN1	1.75236	1.8045	0.897777	0.000486728	0.0342053
ENSG00000139055	ERP27	-1.28205	-1.28678	2.88026	2.37053e-05	0.00281816
ENSG00000139973	SYT16	4.15161	4.31258	1.77532	1.85308e-06	0.000295683
ENSG00000141086	CTRL	-2.50361	-2.53089	2.46392	4.25889e-05	0.00483098
ENSG00000141433	ADCYAP1	4.61956	5.08794	0.290984	2.05018e-10	1.12901e-07
ENSG00000142615	CELA2A	-3.53463	-3.54404	4.53976	2.89387e-11	2.27902e-08
ENSG00000142677	IL22RA1	-2.49151	-2.57301	0.820959	4.49579e-06	0.000628794
ENSG00000142748	FCN3	2.36842	2.44217	0.876423	0.000274692	0.0214792
ENSG00000142789	CELA3A	-3.36259	-3.36421	7.11952	1.01554e-11	1.31707e-08
ENSG00000143653	SCCPDH	-0.606853	-0.607354	4.6986	0.000520737	0.035453
ENSG00000144406	UNC80	2.46269	2.52051	0.909837	9.04267e-05	0.0090847
ENSG00000144668	ITGA9	0.851718	0.852096	5.87872	0.000155826	0.0141593
ENSG00000145321	GC	2.91805	2.95203	1.67758	1.78272e-06	0.000289004
ENSG00000145920	CPLX2	3.62022	3.64045	4.37475	2.92599e-06	0.000430332
ENSG00000146072	TNFRSF21	0.661178	0.661632	5.09254	0.000211789	0.0173643
ENSG00000147883	CDKN2B	-1.32765	-1.33013	3.95932	3.92739e-06	0.000554735
ENSG00000148834	GSTO1	-0.540664	-0.540939	5.4585	0.000663312	0.0426253
ENSG00000149527	PLCH2	3.82981	3.96026	1.42357	3.07121e-06	0.000447081
ENSG00000150867	PIP4K2A	0.615613	0.61569	7.29253	0.000213465	0.0174017
ENSG00000152093	CFC1B	5.428	5.95427	0.853891	2.72595e-08	6.59125e-06
ENSG00000152254	G6PC2	5.1532	5.38812	1.59307	8.40523e-10	3.24558e-07
ENSG00000153002	CPB1	-3.3595	-3.36089	7.15384	2.42398e-12	1.04263e-08
ENSG00000156298	TSPAN7	2.00209	2.06142	0.532215	0.000425581	0.0300561
ENSG00000157005	SST	3.73271	3.75229	5.22562	3.74613e-05	0.0043449
ENSG00000157064	NMNAT2	3.45146	3.62196	0.695204	7.86651e-08	1.75349e-05
ENSG00000157388	CACNA1D	1.99799	2.023	1.99335	8.50241e-05	0.00872629
ENSG00000157542	KCNJ6	4.57836	4.72366	2.16803	1.82545e-09	6.17673e-07
ENSG00000158516	CPA2	-3.11182	-3.11372	6.49909	5.18248e-11	3.52063e-08
ENSG00000159409	CELF3	3.84377	4.04107	0.751276	1.52699e-06	0.000250391
ENSG00000159618	ADGRG5	1.02811	1.03404	3.76496	0.000492962	0.0342377
ENSG00000160862	AZGP1	-2.60545	-2.62947	2.39881	8.87898e-09	2.30305e-06
ENSG00000162069	BICDL2	-2.41675	-2.49101	0.607402	8.26785e-06	0.00112332
ENSG00000162438	CTRC	-3.35335	-3.35687	5.7968	1.82735e-11	1.73793e-08
ENSG00000162482	AKR7A3	-2.81381	-2.90931	0.791798	2.80129e-06	0.000423799
ENSG00000162545	CAMK2N1	2.12746	2.14783	2.22181	8.7714e-05	0.00893805
ENSG00000162992	NEUROD1	4.36301	4.47679	1.75166	8.09861e-11	4.81395e-08
ENSG00000163606	CD200R1	0.954917	0.957137	2.76786	0.000492134	0.0342377
ENSG00000163623	NKX6-1	2.35372	2.41155	0.932701	0.000129913	0.0120346
ENSG00000163631	ALB	-2.71583	-2.73484	2.74155	2.349e-07	4.78775e-05
ENSG00000163975	MELTF	-1.23274	-1.23593	4.51352	0.000183039	0.0157847
ENSG00000164266	SPINK1	-2.4191	-2.42331	4.51102	1.11423e-09	4.07579e-07
ENSG00000164687	FABP5	-0.843657	-0.843761	7.75537	0.000183349	0.0157847
ENSG00000164756	SLC30A8	5.16388	5.23583	3.03918	2.27854e-11	1.9277e-08
ENSG00000165548	TMEM63C	3.20161	3.31667	1.48865	5.01607e-05	0.00541736
ENSG00000165821	SALL2	2.22462	2.28806	0.613117	0.000537953	0.0363717
ENSG00000166922	SCG5	4.0007	4.01099	4.61556	1.27106e-11	1.51108e-08
ENSG00000167244	IGF2	2.37879	2.38263	6.06795	3.46104e-06	0.00049874
ENSG00000167748	KLK1	-3.27088	-3.28467	3.65402	5.22939e-12	1.07727e-08
ENSG00000168264	IRF2BP2	0.468203	0.468245	7.75959	0.000630791	0.0410907
ENSG00000168280	KIF5C	2.8708	2.92135	1.44924	2.34924e-07	4.78775e-05
ENSG00000168925	CTRB1	-3.12916	-3.13016	7.57635	8.04821e-11	4.81395e-08
ENSG00000168928	CTRB2	-3.05203	-3.05314	7.2756	2.14899e-10	1.12901e-07
ENSG00000169116	PARM1	1.10556	1.11055	2.79141	0.000295118	0.0226352
ENSG00000169213	RAB3B	3.52777	3.62476	1.51476	1.08715e-07	2.38604e-05
ENSG00000169347	GP2	-3.5393	-3.54065	7.76949	2.29714e-11	1.9277e-08
ENSG00000170421	KRT8	-1.28601	-1.28727	4.75768	1.75019e-05	0.00217115
ENSG00000170439	TMT1B	-1.29278	-1.31252	1.32255	0.000405083	0.0291864
ENSG00000170561	IRX2	3.9825	4.29344	0.161877	5.25675e-09	1.47045e-06
ENSG00000170827	CELP	-3.40224	-3.5396	0.889678	1.02828e-05	0.00137098
ENSG00000170835	CEL	-3.2637	-3.2646	8.0678	5.17974e-11	3.52063e-08
ENSG00000170890	PLA2G1B	-3.41592	-3.4192	6.11695	4.89818e-12	1.07727e-08
ENSG00000171951	SCG2	4.46976	4.5138	3.11183	1.37384e-09	4.7803e-07
ENSG00000172023	REG1B	-2.49063	-2.49307	5.36336	1.94836e-09	6.17673e-07
ENSG00000172661	WASHC2C	0.89374	0.893874	7.12749	0.000561404	0.0376009
ENSG00000173198	CYSLTR1	0.736874	0.738392	3.39577	0.000742258	0.0464432
ENSG00000173258	ZNF483	1.75165	1.77864	1.25243	1.99047e-05	0.00238622
ENSG00000174939	ASPHD1	1.50005	1.51988	1.7901	0.000303701	0.023169
ENSG00000174944	P2RY14	1.46299	1.46546	4.60456	1.78356e-05	0.00219347
ENSG00000174946	GPR171	2.46895	2.53188	0.843711	8.49757e-06	0.00114364
ENSG00000175426	PCSK1	3.58183	3.66971	1.47961	3.04387e-08	7.2373e-06
ENSG00000175445	LPL	-1.31897	-1.3193	7.38551	0.000186297	0.0159079
ENSG00000175535	PNLIP	-3.61996	-3.62069	8.49659	2.21591e-10	1.12901e-07
ENSG00000176014	TUBB6	-0.702692	-0.703009	5.88704	0.000126663	0.011888
ENSG00000176046	NUPR1	-1.16504	-1.16681	4.58025	0.000650645	0.0420004
ENSG00000176406	RIMS2	3.38968	3.50171	1.18268	2.50704e-07	5.03738e-05
ENSG00000177511	ST8SIA3	3.94772	4.11394	1.41623	1.86538e-06	0.000295683
ENSG00000178175	ZNF366	0.697185	0.698491	4.44139	0.000803544	0.0489887
ENSG00000178662	CSRNP3	3.12224	3.18484	1.41569	9.65827e-05	0.0095024
ENSG00000179639	FCER1A	1.15567	1.16213	3.7296	0.000219277	0.0175742
ENSG00000179751	SYCN	-3.62918	-3.64797	3.57998	4.36639e-10	1.94659e-07
ENSG00000180535	BHLHA15	-3.05629	-3.14598	1.10333	3.35023e-07	6.54717e-05
ENSG00000182759	MAFA	2.56039	2.63019	1.28309	6.16914e-05	0.00651919
ENSG00000182836	PLCXD3	2.22161	2.2665	1.44064	0.00019481	0.0164033
ENSG00000183020	AP2A2	0.612167	0.612226	7.43596	0.000232505	0.0185303
ENSG00000184838	PRR16	1.7333	1.76971	0.802496	0.000177431	0.0155721
ENSG00000184905	TCEAL2	3.93779	4.0143	2.71998	6.10398e-10	2.56116e-07
ENSG00000185436	IFNLR1	-0.949819	-0.951148	5.39278	0.00017367	0.0154748
ENSG00000185559	DLK1	3.17026	3.25854	1.58233	1.46917e-05	0.00190538
ENSG00000185615	PDIA2	-2.77141	-2.79988	2.2893	2.67658e-06	0.000410581
ENSG00000186369	SERTAD4BP	4.18787	4.34678	1.23462	2.74739e-09	8.52049e-07
ENSG00000186472	PCLO	2.28379	2.29888	3.08784	9.36131e-05	0.00930491
ENSG00000186487	MYT1L	3.58239	3.852	0.814238	2.05128e-06	0.000318083
ENSG00000187021	PNLIPRP1	-3.07051	-3.07388	5.60842	1.4246e-11	1.56333e-08
ENSG00000188042	ARL4C	1.12122	1.12137	7.42262	8.39764e-09	2.23072e-06
ENSG00000196136	SERPINA3	-1.72642	-1.73502	3.02738	1.59657e-05	0.00203363
ENSG00000196141	SPATS2L	0.587907	0.588074	5.94581	0.000746315	0.0464932
ENSG00000196557	CACNA1H	2.25772	2.30758	0.771383	4.83913e-05	0.00538829
ENSG00000197461	PDGFA	-0.841275	-0.842981	4.47075	0.000293273	0.0226153
ENSG00000197747	S100A10	-0.728369	-0.728422	8.4775	0.000408892	0.0293128
ENSG00000197956	S100A6	-0.789922	-0.790026	7.69711	0.000147073	0.0135364
ENSG00000198829	SUCNR1	1.25899	1.261	3.89922	1.38665e-06	0.000230022
ENSG00000204219	TCEA3	-1.95108	-1.96833	1.94002	9.49677e-07	0.000159389
ENSG00000204983	PRSS1	-3.57064	-3.57105	9.43386	6.56505e-12	1.07727e-08
ENSG00000205795	CYS1	-2.14509	-2.18906	1.01229	9.39231e-05	0.00930491
ENSG00000206432	TMEM200C	-2.88892	-3.30333	0.46049	0.000174642	0.0154748
ENSG00000214548	MEG3	2.38074	2.39292	3.67135	3.31956e-05	0.00388171
ENSG00000215704	CELA2B	-3.08959	-3.11987	2.53027	8.44377e-09	2.23072e-06
ENSG00000218336	TENM3	3.07383	3.16584	1.00845	0.000150313	0.0137459
ENSG00000219073	CELA3B	-3.60042	-3.60445	5.86535	1.67477e-12	1.04263e-08
ENSG00000230387	LINC03125	2.45042	2.51871	1.01325	0.000364603	0.026674
ENSG00000234964	FABP5P7	-1.49199	-1.5095	1.71742	0.000388033	0.0280999
ENSG00000240038	AMY2B	-1.92618	-1.92722	5.90975	3.35125e-08	7.71112e-06
ENSG00000240338		-2.98434	-3.03642	1.98224	7.31886e-05	0.00767727
ENSG00000240694	PNMA2	3.18511	3.26757	1.25076	6.8491e-07	0.000119158
ENSG00000243480	AMY2A	-3.58411	-3.58507	8.21856	6.45821e-10	2.63237e-07
ENSG00000251158		0.758524	0.761189	3.03399	0.000771784	0.047458
ENSG00000254521	SIGLEC12	0.772091	0.773894	4.71156	0.000757873	0.0470079
ENSG00000254647	INS	6.29454	6.29895	9.84362	1.09769e-09	4.07579e-07
ENSG00000258986	TMEM179	5.26596	5.79405	1.20351	6.80097e-09	1.86582e-06
ENSG00000261269		0.932643	0.940115	2.40669	0.000323828	0.0243283
ENSG00000266200	PNLIPRP2	-2.99827	-3.00437	5.70738	8.2321e-07	0.000139809
ENSG00000272398	CD24	-1.45125	-1.45481	3.97516	8.12473e-05	0.00839909
ENSG00000275896	PRSS2	-3.23543	-3.23599	8.51631	7.98634e-12	1.13933e-08
ENSG00000276600	RAB7B	-1.22049	-1.22818	2.64472	4.91012e-05	0.00538829

## Sheet: TableS8
Gene set enrichment analysis (CAMERA) of islet CD206- samples vs islet CD206+ samples. Direction up=enrichment in islet CD206- samples, direction down= enrichment in islet CD206+ samples
CP2_gene_set	NGenes	Direction	PValue	FDR
REACTOME_COMPLEMENT_CASCADE	30	Down	1.99861e-11	6.14372e-08
REACTOME_BINDING_AND_UPTAKE_OF_LIGANDS_BY_SCAVENGER_RECEPTORS	28	Down	1.38606e-09	2.13038e-06
KEGG_COMPLEMENT_AND_COAGULATION_CASCADES	40	Down	6.29124e-09	6.44643e-06
REACTOME_HEME_DEGRADATION	8	Down	1.33582e-08	1.02658e-05
WP_COMPLEMENT_AND_COAGULATION_CASCADES	37	Down	2.06906e-08	1.27206e-05
WP_IL10_ANTIINFLAMMATORY_SIGNALING_PATHWAY	12	Down	2.99213e-08	1.53297e-05
KEGG_LYSOSOME	111	Down	1.73934e-07	7.63821e-05
REACTOME_SCAVENGING_BY_CLASS_A_RECEPTORS	14	Down	2.12818e-07	8.17752e-05
REACTOME_DNA_METHYLATION	57	Up	2.52643e-07	8.62916e-05
WP_COMPLEMENT_SYSTEM	60	Down	3.61408e-07	0.000111097
REACTOME_ASSEMBLY_OF_THE_ORC_COMPLEX_AT_THE_ORIGIN_OF_REPLICATION	62	Up	5.47176e-07	0.000152911
BIOCARTA_IL10_PATHWAY	13	Down	7.30456e-07	0.000187118
WP_COVID19_THROMBOSIS_AND_ANTICOAGULATION	1	Down	8.46769e-07	0.000200228
REACTOME_CONDENSATION_OF_PROPHASE_CHROMOSOMES	66	Up	1.31731e-06	0.000271277
REACTOME_ERCC6_CSB_AND_EHMT2_G9A_POSITIVELY_REGULATE_RRNA_EXPRESSION	69	Up	1.34005e-06	0.000271277
REACTOME_ACTIVATED_PKN1_STIMULATES_TRANSCRIPTION_OF_AR_ANDROGEN_RECEPTOR_REGULATED_GENES_KLK2_AND_KLK3	58	Up	1.41198e-06	0.000271277
REACTOME_DEPOSITION_OF_NEW_CENPA_CONTAINING_NUCLEOSOMES_AT_THE_CENTROMERE	69	Up	2.11243e-06	0.000381977
REACTOME_SIRT1_NEGATIVELY_REGULATES_RRNA_EXPRESSION	61	Up	3.73371e-06	0.000611793
REACTOME_CARGO_RECOGNITION_FOR_CLATHRIN_MEDIATED_ENDOCYTOSIS	83	Down	3.94928e-06	0.000611793
REACTOME_MEIOTIC_RECOMBINATION	75	Up	4.01718e-06	0.000611793
REACTOME_PRC2_METHYLATES_HISTONES_AND_DNA	66	Up	4.17946e-06	0.000611793
REACTOME_SCAVENGING_OF_HEME_FROM_PLASMA	5	Down	5.55273e-06	0.000775868
REACTOME_GOLGI_ASSOCIATED_VESICLE_BIOGENESIS	54	Down	1.26534e-05	0.00169115
REACTOME_RUNX3_REGULATES_IMMUNE_RESPONSE_AND_CELL_MIGRATION	5	Up	1.34913e-05	0.00172801
REACTOME_TRANS_GOLGI_NETWORK_VESICLE_BUDDING	68	Down	1.46251e-05	0.0017554
REACTOME_HDACS_DEACETYLATE_HISTONES	87	Up	1.48472e-05	0.0017554
REACTOME_RECOGNITION_AND_ASSOCIATION_OF_DNA_GLYCOSYLASE_WITH_SITE_CONTAINING_AN_AFFECTED_PURINE	51	Up	1.74643e-05	0.00195666
REACTOME_CLATHRIN_MEDIATED_ENDOCYTOSIS	121	Down	1.78226e-05	0.00195666
REACTOME_BASE_EXCISION_REPAIR	86	Up	1.92098e-05	0.00203624
REACTOME_RNA_POLYMERASE_I_PROMOTER_ESCAPE	84	Up	2.37968e-05	0.00238536
REACTOME_B_WICH_COMPLEX_POSITIVELY_REGULATES_RRNA_EXPRESSION	84	Up	2.40554e-05	0.00238536
REACTOME_DNA_DAMAGE_TELOMERE_STRESS_INDUCED_SENESCENCE	73	Up	2.82367e-05	0.00271249
REACTOME_CHROMOSOME_MAINTENANCE	133	Up	3.1029e-05	0.0028904
REACTOME_FORMATION_OF_THE_BETA_CATENIN_TCF_TRANSACTIVATING_COMPLEX	81	Up	3.32663e-05	0.00300767
REACTOME_RHO_GTPASES_ACTIVATE_PKNS	83	Up	3.74564e-05	0.00328974
REACTOME_POSITIVE_EPIGENETIC_REGULATION_OF_RRNA_EXPRESSION	99	Up	3.9204e-05	0.00332244
REACTOME_BASE_EXCISION_REPAIR_AP_SITE_FORMATION	58	Up	3.99903e-05	0.00332244
BIOCARTA_COMP_PATHWAY	14	Down	4.25321e-05	0.00343483
REACTOME_TRANSCRIPTIONAL_REGULATION_BY_SMALL_RNAS	100	Up	4.39233e-05	0.00343483
WP_COMPLEMENT_ACTIVATION	16	Down	4.46952e-05	0.00343483
REACTOME_MEIOSIS	101	Up	4.62795e-05	0.00346983
REACTOME_G2_M_DNA_DAMAGE_CHECKPOINT	91	Up	4.98359e-05	0.00364751
REACTOME_TELOMERE_MAINTENANCE	106	Up	7.5083e-05	0.00536756
REACTOME_TRANSCRIPTIONAL_REGULATION_OF_GRANULOPOIESIS	81	Up	7.85076e-05	0.00548483
REACTOME_INHIBITION_OF_DNA_RECOMBINATION_AT_TELOMERE	63	Up	9.44261e-05	0.00645035
REACTOME_ATTACHMENT_AND_ENTRY	13	Down	9.75883e-05	0.00652144
REACTOME_RNA_POLYMERASE_I_TRANSCRIPTION	104	Up	0.000103944	0.00679837
BIOCARTA_FXR_PATHWAY	4	Down	0.000112528	0.0072065
REACTOME_MEIOTIC_SYNAPSIS	68	Up	0.00012768	0.00800997
REACTOME_DNA_REPLICATION	177	Up	0.000137884	0.00847714
REACTOME_RMTS_METHYLATE_HISTONE_ARGININES	71	Up	0.000149903	0.00903533
WP_GLYCOLYSIS_AND_GLUCONEOGENESIS	34	Up	0.000160367	0.00948014
REACTOME_DISEASES_OF_PROGRAMMED_CELL_DEATH	95	Up	0.000172474	0.00984528
BIOCARTA_PLK3_PATHWAY	8	Up	0.000174593	0.00984528
BIOCARTA_NPP1_PATHWAY	6	Up	0.000176152	0.00984528
REACTOME_REPRODUCTION	108	Up	0.000184493	0.0101273
REACTOME_HOMOLOGY_DIRECTED_REPAIR	135	Up	0.000207934	0.0112139
REACTOME_PROCESSING_OF_DNA_DOUBLE_STRAND_BREAK_ENDS	94	Up	0.000218589	0.0115852
REACTOME_EARLY_SARS_COV_2_INFECTION_EVENTS	30	Down	0.000344251	0.0177781
REACTOME_SMOOTH_MUSCLE_CONTRACTION	36	Down	0.000347002	0.0177781
REACTOME_N_GLYCAN_TRIMMING_AND_ELONGATION_IN_THE_CIS_GOLGI	5	Down	0.00035469	0.0178457
WP_MACROPHAGE_MARKERS	9	Down	0.000359933	0.0178457
REACTOME_NONHOMOLOGOUS_END_JOINING_NHEJ	66	Up	0.000380376	0.0182705
REACTOME_HCMV_EARLY_EVENTS	121	Up	0.000380388	0.0182705
REACTOME_LDL_CLEARANCE	16	Down	0.000389656	0.0184277
REACTOME_ACTIVATION_OF_ANTERIOR_HOX_GENES_IN_HINDBRAIN_DEVELOPMENT_DURING_EARLY_EMBRYOGENESIS	104	Up	0.00040737	0.0189736
REACTOME_FORMYL_PEPTIDE_RECEPTORS_BIND_FORMYL_PEPTIDES_AND_MANY_OTHER_LIGANDS	6	Down	0.000444964	0.0204152
REACTOME_NEGATIVE_EPIGENETIC_REGULATION_OF_RRNA_EXPRESSION	102	Up	0.000466469	0.0210872
WP_FLUOROPYRIMIDINE_ACTIVITY	28	Up	0.0004805	0.0211493
REACTOME_DNA_STRAND_ELONGATION	32	Up	0.000491097	0.0211493
WP_MBDNF_AND_PROBDNF_REGULATION_OF_GABA_NEUROTRANSMISSION	20	Down	0.000494187	0.0211493
REACTOME_TRAFFICKING_AND_PROCESSING_OF_ENDOSOMAL_TLR	12	Down	0.000497511	0.0211493
PID_IL12_STAT4_PATHWAY	22	Down	0.000502244	0.0211493
REACTOME_G2_M_CHECKPOINTS	162	Up	0.000544194	0.0225734
REACTOME_OXIDATIVE_STRESS_INDUCED_SENESCENCE	114	Up	0.000550751	0.0225734
REACTOME_RUNX1_AND_FOXP3_CONTROL_THE_DEVELOPMENT_OF_REGULATORY_T_LYMPHOCYTES_TREGS	6	Down	0.000576988	0.0230718
REACTOME_SENESCENCE_ASSOCIATED_SECRETORY_PHENOTYPE_SASP	104	Up	0.000578115	0.0230718
WP_PHOTODYNAMIC_THERAPYINDUCED_UNFOLDED_PROTEIN_RESPONSE	26	Down	0.000585427	0.0230718
WP_GLUCOSE_METABOLISM_IN_TRIPLENEGATIVE_BREAST_CANCER_CELLS	8	Up	0.00060137	0.0233395
PID_IL5_PATHWAY	12	Down	0.000607404	0.0233395
REACTOME_NEF_MEDIATED_CD4_DOWN_REGULATION	8	Down	0.000723947	0.0274742
REACTOME_DNA_REPLICATION_PRE_INITIATION	152	Up	0.000772685	0.0286904
WP_MIRNA_TARGETS_IN_ECM_AND_MEMBRANE_RECEPTORS	19	Down	0.000774659	0.0286904
REACTOME_RUNX1_REGULATES_GENES_INVOLVED_IN_MEGAKARYOCYTE_DIFFERENTIATION_AND_PLATELET_FUNCTION	84	Up	0.000793324	0.0290319
WP_FOLATEALCOHOL_AND_CANCER_PATHWAY_HYPOTHESES	7	Down	0.000809353	0.02927
REACTOME_CELL_CYCLE_CHECKPOINTS	284	Up	0.000832246	0.029748
REACTOME_CARGO_CONCENTRATION_IN_THE_ER	29	Down	0.000863841	0.0305224
REACTOME_DNA_DOUBLE_STRAND_BREAK_REPAIR	163	Up	0.000881561	0.0307945
KEGG_DNA_REPLICATION	35	Up	0.000975434	0.0336908
BIOCARTA_G2_PATHWAY	23	Up	0.00102073	0.0348637
WP_INFLAMMATORY_RESPONSE_PATHWAY	19	Down	0.00107593	0.0358546
REACTOME_ATF6_ATF6_ALPHA_ACTIVATES_CHAPERONE_GENES	10	Down	0.00108039	0.0358546
BIOCARTA_CLASSIC_PATHWAY	12	Down	0.00108474	0.0358546
REACTOME_METABOLISM_OF_PORPHYRINS	19	Down	0.00111932	0.0362508
REACTOME_MITOTIC_PROPHASE	135	Up	0.00112031	0.0362508
REACTOME_PRE_NOTCH_EXPRESSION_AND_PROCESSING	101	Up	0.00118751	0.0380252
REACTOME_PHASE_3_RAPID_REPOLARISATION	4	Down	0.00121787	0.0383585
REACTOME_ATF6_ATF6_ALPHA_ACTIVATES_CHAPERONES	12	Down	0.00122288	0.0383585
WP_RETINOBLASTOMA_GENE_IN_CANCER	87	Up	0.00124779	0.0387445
WP_CORI_CYCLE	13	Up	0.00129285	0.0397421
REACTOME_GENE_SILENCING_BY_RNA	122	Up	0.00131626	0.0400613
WP_ARYLAMINE_METABOLISM	1	Down	0.00144613	0.0434636
WP_SULFATION_BIOTRANSFORMATION_REACTION	7	Down	0.00145633	0.0434636
REACTOME_G1_S_SPECIFIC_TRANSCRIPTION	27	Up	0.00148395	0.0435165
REACTOME_HCMV_LATE_EVENTS	107	Up	0.00148641	0.0435165
REACTOME_CELL_CYCLE	653	Up	0.00150716	0.0437076
REACTOME_EPIGENETIC_REGULATION_OF_GENE_EXPRESSION	140	Up	0.00153238	0.0440238
REACTOME_DNA_REPAIR	324	Up	0.00156324	0.0444945
REACTOME_DISEASES_ASSOCIATED_WITH_GLYCOSAMINOGLYCAN_METABOLISM	29	Down	0.00164343	0.0463478
KEGG_OTHER_GLYCAN_DEGRADATION	15	Down	0.00171152	0.0478293
REACTOME_DNA_DOUBLE_STRAND_BREAK_RESPONSE	74	Up	0.00173006	0.0479117

## Sheet: TableS9
Gene set enrichment analysis (CAMERA) of exocrie CD206- samples vs exocrine CD206+ samples. Direction up=enrichment in exocrine CD206- samples, direction down= enrichment in exocrine CD206+ samples
CP2_gene_set	NGenes	Direction	PValue	FDR
REACTOME_COMPLEMENT_CASCADE	30	Down	3.86332e-11	1.18758e-07
WP_COVID19_THROMBOSIS_AND_ANTICOAGULATION	1	Down	5.45027e-08	8.37706e-05
KEGG_COMPLEMENT_AND_COAGULATION_CASCADES	40	Down	1.04214e-07	0.000106785
REACTOME_BINDING_AND_UPTAKE_OF_LIGANDS_BY_SCAVENGER_RECEPTORS	28	Down	2.07838e-07	0.000140037
REACTOME_HEME_DEGRADATION	8	Down	2.27776e-07	0.000140037
KEGG_LYSOSOME	111	Down	9.29718e-07	0.000476326
WP_COMPLEMENT_AND_COAGULATION_CASCADES	37	Down	1.32317e-06	0.000520641
WP_COMPLEMENT_SYSTEM	60	Down	1.35495e-06	0.000520641
BIOCARTA_COMP_PATHWAY	14	Down	3.4358e-06	0.00117352
BIOCARTA_FXR_PATHWAY	4	Down	5.34161e-06	0.00164201
WP_COMPLEMENT_ACTIVATION	16	Down	8.18712e-06	0.00228793
WP_GLUCOSE_METABOLISM_IN_TRIPLENEGATIVE_BREAST_CANCER_CELLS	8	Up	1.19475e-05	0.00306054
REACTOME_SCAVENGING_BY_CLASS_A_RECEPTORS	14	Down	2.29706e-05	0.00543166
WP_IL10_ANTIINFLAMMATORY_SIGNALING_PATHWAY	12	Down	2.97523e-05	0.00645444
REACTOME_RUNX3_REGULATES_IMMUNE_RESPONSE_AND_CELL_MIGRATION	5	Up	3.14953e-05	0.00645444
BIOCARTA_NPP1_PATHWAY	6	Up	3.76218e-05	0.00722808
REACTOME_DEPOSITION_OF_NEW_CENPA_CONTAINING_NUCLEOSOMES_AT_THE_CENTROMERE	69	Up	4.67103e-05	0.00844632
REACTOME_CELL_CYCLE_CHECKPOINTS	284	Up	5.24939e-05	0.00896479
REACTOME_G2_M_CHECKPOINTS	162	Up	5.62396e-05	0.00909897
REACTOME_CONDENSATION_OF_PROPHASE_CHROMOSOMES	66	Up	6.98763e-05	0.01074
WP_GLYCOLYSIS_AND_GLUCONEOGENESIS	34	Up	8.0169e-05	0.0117352
REACTOME_DNA_REPLICATION	177	Up	8.45304e-05	0.0118112
REACTOME_SCAVENGING_OF_HEME_FROM_PLASMA	5	Down	0.000101254	0.0135328
REACTOME_FIBRONECTIN_MATRIX_FORMATION	4	Up	0.000110829	0.0137051
BIOCARTA_CLASSIC_PATHWAY	12	Down	0.000114154	0.0137051
REACTOME_CARGO_RECOGNITION_FOR_CLATHRIN_MEDIATED_ENDOCYTOSIS	83	Down	0.000115918	0.0137051
REACTOME_CELL_CYCLE	653	Up	0.000161025	0.018333
PID_AURORA_B_PATHWAY	36	Up	0.000205935	0.0216542
WP_MRNA_PROCESSING	125	Up	0.000215203	0.0216542
WP_AEROBIC_GLYCOLYSIS	11	Up	0.000219496	0.0216542
REACTOME_CELL_CYCLE_MITOTIC	533	Up	0.000219505	0.0216542
PID_INTEGRIN_CS_PATHWAY	19	Up	0.000225418	0.0216542
REACTOME_ERCC6_CSB_AND_EHMT2_G9A_POSITIVELY_REGULATE_RRNA_EXPRESSION	69	Up	0.000241144	0.0224629
REACTOME_DNA_METHYLATION	57	Up	0.000256459	0.0231869
PID_PLK1_PATHWAY	45	Up	0.00027222	0.0239087
REACTOME_CHROMOSOME_MAINTENANCE	133	Up	0.000299557	0.0255788
REACTOME_ASSEMBLY_OF_THE_ORC_COMPLEX_AT_THE_ORIGIN_OF_REPLICATION	62	Up	0.00031298	0.0260027
PID_INTEGRIN5_PATHWAY	12	Up	0.000366	0.0279366
REACTOME_POSITIVE_EPIGENETIC_REGULATION_OF_RRNA_EXPRESSION	99	Up	0.000367217	0.0279366
WP_RETINOBLASTOMA_GENE_IN_CANCER	87	Up	0.00037016	0.0279366
REACTOME_RHO_GTPASES_ACTIVATE_PKNS	83	Up	0.00037261	0.0279366
REACTOME_DNA_REPLICATION_PRE_INITIATION	152	Up	0.000384933	0.0280935
BIOCARTA_G2_PATHWAY	23	Up	0.000398019	0.0280935
KEGG_OTHER_GLYCAN_DEGRADATION	15	Down	0.000402119	0.0280935
REACTOME_HDACS_DEACETYLATE_HISTONES	87	Up	0.000418747	0.0286051
PID_IL12_STAT4_PATHWAY	22	Down	0.000465415	0.0311019
KEGG_CELL_CYCLE	119	Up	0.000486779	0.0318374
REACTOME_G2_M_DNA_DAMAGE_CHECKPOINT	91	Up	0.000514105	0.0329242
WP_MACROPHAGE_MARKERS	9	Down	0.000535302	0.033582
REACTOME_RNA_POLYMERASE_II_TRANSCRIPTION_TERMINATION	66	Up	0.000558723	0.0343503
BIOCARTA_TH1TH2_PATHWAY	14	Down	0.000583586	0.034458
WP_HIF1A_AND_PPARG_REGULATION_OF_GLYCOLYSIS	7	Up	0.000591089	0.034458
REACTOME_PRC2_METHYLATES_HISTONES_AND_DNA	66	Up	0.000596924	0.034458
BIOCARTA_RANMS_PATHWAY	10	Up	0.000608397	0.034458
REACTOME_M_PHASE	395	Up	0.000620329	0.034458
REACTOME_DNA_DAMAGE_TELOMERE_STRESS_INDUCED_SENESCENCE	73	Up	0.000627732	0.034458
WP_CORI_CYCLE	13	Up	0.000678839	0.0366097
WP_FAMILIAL_HYPERLIPIDEMIA_TYPE_5	7	Down	0.000760716	0.0396346
WP_FAMILIAL_HYPERLIPIDEMIA_TYPE_1	7	Down	0.000760716	0.0396346
KEGG_SPLICEOSOME	126	Up	0.00078751	0.0402197
WP_CELL_CYCLE	115	Up	0.000798114	0.0402197
REACTOME_B_WICH_COMPLEX_POSITIVELY_REGULATES_RRNA_EXPRESSION	84	Up	0.000821708	0.0407408
REACTOME_FORMATION_OF_THE_BETA_CATENIN_TCF_TRANSACTIVATING_COMPLEX	81	Up	0.0009041	0.0441144
REACTOME_ACTIVATED_PKN1_STIMULATES_TRANSCRIPTION_OF_AR_ANDROGEN_RECEPTOR_REGULATED_GENES_KLK2_AND_KLK3	58	Up	0.00093618	0.0443414
REACTOME_MEIOTIC_RECOMBINATION	75	Up	0.000946197	0.0443414
REACTOME_RUNX1_AND_FOXP3_CONTROL_THE_DEVELOPMENT_OF_REGULATORY_T_LYMPHOCYTES_TREGS	6	Down	0.000952027	0.0443414
WP_ARYLAMINE_METABOLISM	1	Down	0.00101778	0.0463833
REACTOME_REMOVAL_OF_AMINOTERMINAL_PROPEPTIDES_FROM_GAMMA_CARBOXYLATED_PROTEINS	4	Down	0.00102605	0.0463833
REACTOME_CHK1_CHK2_CDS1_MEDIATED_INACTIVATION_OF_CYCLIN_B_CDK1_COMPLEX	12	Up	0.00104276	0.0464557
REACTOME_GRB2_SOS_PROVIDES_LINKAGE_TO_MAPK_SIGNALING_FOR_INTEGRINS	11	Up	0.00108228	0.0475275
WP_OVERVIEW_OF_NANOPARTICLE_EFFECTS	16	Up	0.00113797	0.048849
BIOCARTA_IL10_PATHWAY	13	Down	0.00115965	0.048849
BIOCARTA_CB1R_PATHWAY	4	Down	0.00116004	0.048849
REACTOME_RNA_POLYMERASE_I_TRANSCRIPTION	104	Up	0.00119744	0.0496495
WP_FAMILIAL_HYPERLIPIDEMIA_TYPE_3	7	Down	0.00121136	0.0496495

## Sheet: TableS10
Gene set enrichment analysis (CAMERA) of islet CD206- samples vs exocrine CD206- samples. Direction up=enrichment in islet CD206- samples, direction down= enrichment in exocrine CD206- samples
CP2_gene_set	NGenes	Direction	PValue	FDR	Annotation	Set with expected non-parenchymal function?
REACTOME_DIGESTION_OF_DIETARY_LIPID	5	Down	5.03574e-22	1.54799e-18
REACTOME_DIGESTION	10	Down	6.04892e-20	9.2972e-17
REACTOME_UPTAKE_OF_DIETARY_COBALAMINS_INTO_ENTEROCYTES	6	Down	1.79952e-16	1.38293e-13
REACTOME_DIGESTION_AND_ABSORPTION	12	Down	3.69866e-14	2.27393e-11
REACTOME_MITOCHONDRIAL_TRANSLATION	94	Down	2.97428e-09	1.01588e-06
REACTOME_ACTIVATION_OF_MATRIX_METALLOPROTEINASES	17	Down	5.80139e-09	1.78335e-06	ECM-regulation	1
BIOCARTA_PEPI_PATHWAY	5	Down	2.28406e-08	6.25918e-06
REACTOME_DEFECTIVE_CFTR_CAUSES_CYSTIC_FIBROSIS	59	Down	2.4434e-08	6.25918e-06
KEGG_PROTEASOME	41	Down	4.66675e-08	1.06795e-05
REACTOME_METABOLISM_OF_POLYAMINES	55	Down	4.86381e-08	1.06795e-05
REACTOME_HEDGEHOG_LIGAND_BIOGENESIS	57	Down	5.74082e-08	1.17648e-05
NABA_ECM_REGULATORS	109	Down	9.9528e-08	1.91218e-05	ECM-regulation	1
REACTOME_NUCLEAR_EVENTS_MEDIATED_BY_NFE2L2	76	Down	1.55058e-07	2.64804e-05
REACTOME_ALPHA_DEFENSINS	3	Down	2.36469e-07	3.82581e-05	Defensins	1
KEGG_OXIDATIVE_PHOSPHORYLATION	115	Down	3.53432e-07	5.43226e-05
REACTOME_NEGATIVE_REGULATION_OF_NOTCH4_SIGNALING	54	Down	4.41971e-07	6.46962e-05	Immune function	1
REACTOME_DEGRADATION_OF_GLI1_BY_THE_PROTEASOME	56	Down	7.85428e-07	0.000109746
REACTOME_NEUTROPHIL_DEGRANULATION	414	Down	9.96725e-07	0.000120511	immune activation	1
REACTOME_CROSS_PRESENTATION_OF_SOLUBLE_EXOGENOUS_ANTIGENS_ENDOSOMES	47	Down	9.97367e-07	0.000120511	antigen presentation	1
REACTOME_SCF_BETA_TRCP_MEDIATED_DEGRADATION_OF_EMI1	53	Down	1.01928e-06	0.000120511
REACTOME_DEGRADATION_OF_AXIN	53	Down	1.98523e-06	0.00021795
REACTOME_REGULATION_OF_RAS_BY_GAPS	65	Down	2.49893e-06	0.000264887
REACTOME_RESPIRATORY_ELECTRON_TRANSPORT_ATP_SYNTHESIS_BY_CHEMIOSMOTIC_COUPLING_AND_HEAT_PRODUCTION_BY_UNCOUPLING_PROTEINS	123	Down	2.72906e-06	0.000279638
REACTOME_RESPIRATORY_ELECTRON_TRANSPORT	102	Down	3.13652e-06	0.000301302
REACTOME_DECTIN_1_MEDIATED_NONCANONICAL_NF_KB_SIGNALING	60	Down	3.80511e-06	0.000354451	Immune regulation	1
REACTOME_DEGRADATION_OF_DVL	54	Down	4.28369e-06	0.000387189
WP_ELECTRON_TRANSPORT_CHAIN_OXPHOS_SYSTEM_IN_MITOCHONDRIA	98	Down	4.40846e-06	0.000387189
REACTOME_THE_ROLE_OF_GTSE1_IN_G2_M_PROGRESSION_AFTER_G2_CHECKPOINT	67	Down	4.8195e-06	0.000411532
REACTOME_THE_CITRIC_ACID_TCA_CYCLE_AND_RESPIRATORY_ELECTRON_TRANSPORT	169	Down	5.37593e-06	0.000446638
REACTOME_GENE_AND_PROTEIN_EXPRESSION_BY_JAK_STAT_SIGNALING_AFTER_INTERLEUKIN_12_STIMULATION	33	Down	5.58185e-06	0.000451543	Immune function	1
REACTOME_CELLULAR_RESPONSE_TO_HYPOXIA	70	Down	5.90908e-06	0.000465757
REACTOME_AUF1_HNRNP_D0_BINDS_AND_DESTABILIZES_MRNA	53	Down	6.30774e-06	0.00048475
BIOCARTA_PROTEASOME_PATHWAY	19	Down	7.52651e-06	0.000564304
REACTOME_ABC_TRANSPORTER_DISORDERS	69	Down	8.1858e-06	0.000599122
REACTOME_COBALAMIN_CBL_VITAMIN_B12_TRANSPORT_AND_METABOLISM	17	Down	8.99471e-06	0.000643017
KEGG_ALZHEIMERS_DISEASE	143	Down	1.14662e-05	0.000801074
WP_PROXIMAL_TUBULE_TRANSPORT	31	Down	1.19934e-05	0.000819285
REACTOME_PASSIVE_TRANSPORT_BY_AQUAPORINS	3	Down	1.29423e-05	0.000864885
REACTOME_SCF_SKP2_MEDIATED_DEGRADATION_OF_P27_P21	58	Down	1.42355e-05	0.000928536
REACTOME_CELLULAR_RESPONSE_TO_CHEMICAL_STRESS	179	Down	1.44989e-05	0.000928536
REACTOME_DOWNSTREAM_SIGNALING_EVENTS_OF_B_CELL_RECEPTOR_BCR	78	Down	1.78563e-05	0.00107628	Immune function	1
REACTOME_DEGRADATION_OF_THE_EXTRACELLULAR_MATRIX	80	Down	1.86792e-05	0.00109731	ECM-regulation	1
REACTOME_STABILIZATION_OF_P53	55	Down	1.92327e-05	0.00109731
REACTOME_TRANSLATION	290	Down	1.92761e-05	0.00109731
KEGG_LYSOSOME	111	Down	2.23421e-05	0.00124872
REACTOME_REGULATION_OF_RUNX3_EXPRESSION_AND_ACTIVITY	55	Down	2.61987e-05	0.00143812
REACTOME_APC_C_CDH1_MEDIATED_DEGRADATION_OF_CDC20_AND_OTHER_APC_C_CDH1_TARGETED_PROTEINS_IN_LATE_MITOSIS_EARLY_G1	72	Down	2.78506e-05	0.00148759
REACTOME_ANTIGEN_PROCESSING_CROSS_PRESENTATION	99	Down	2.82006e-05	0.00148759	antigen presentation	1
KEGG_VIBRIO_CHOLERAE_INFECTION	46	Down	2.85516e-05	0.00148759
REACTOME_KEAP1_NFE2L2_PATHWAY	102	Down	3.06012e-05	0.0015678
REACTOME_ORC1_REMOVAL_FROM_CHROMATIN	68	Down	3.16829e-05	0.00159661
REACTOME_SIGNALING_BY_NOTCH4	80	Down	4.00139e-05	0.00196987	Immune function	1
KEGG_HUNTINGTONS_DISEASE	156	Down	4.03715e-05	0.00196987
KEGG_PARKINSONS_DISEASE	113	Down	4.3297e-05	0.00207961
REACTOME_REGULATION_OF_RUNX2_EXPRESSION_AND_ACTIVITY	66	Down	4.67169e-05	0.00220935
REACTOME_SWITCHING_OF_ORIGINS_TO_A_POST_REPLICATIVE_STATE	89	Down	5.45516e-05	0.00250813
REACTOME_TRANSFERRIN_ENDOCYTOSIS_AND_RECYCLING	24	Down	5.46665e-05	0.00250813	Iron metabolism	1
REACTOME_DIGESTION_OF_DIETARY_CARBOHYDRATE	4	Down	5.87821e-05	0.0026573
REACTOME_METALLOTHIONEINS_BIND_METALS	5	Down	6.05829e-05	0.00269901
REACTOME_ROS_AND_RNS_PRODUCTION_IN_PHAGOCYTES	27	Down	6.84861e-05	0.00297018	immune activation	1
REACTOME_REGULATION_OF_PTEN_STABILITY_AND_ACTIVITY	66	Down	6.94894e-05	0.00297018
WP_PROTEASOME_DEGRADATION	61	Down	6.95682e-05	0.00297018
REACTOME_RESPONSE_TO_METAL_IONS	7	Down	7.27212e-05	0.00306226
REACTOME_HEDGEHOG_ON_STATE	75	Down	9.50244e-05	0.00384348
REACTOME_ABC_FAMILY_PROTEINS_MEDIATED_TRANSPORT	87	Down	0.000109747	0.00427042
WP_FATTY_ACID_TRANSPORTERS	10	Down	0.000114557	0.00430705
REACTOME_COMPLEX_I_BIOGENESIS	57	Down	0.000115049	0.00430705
KEGG_AMINO_SUGAR_AND_NUCLEOTIDE_SUGAR_METABOLISM	41	Down	0.000115619	0.00430705
REACTOME_FCERI_MEDIATED_NF_KB_ACTIVATION	76	Down	0.000116293	0.00430705	Immune function	1
REACTOME_APC_C_MEDIATED_DEGRADATION_OF_CELL_CYCLE_PROTEINS	85	Down	0.000119791	0.0043838
WP_MITOCHONDRIAL_COMPLEX_IV_ASSEMBLY	33	Down	0.000143612	0.0051937
REACTOME_RESPONSE_TO_ELEVATED_PLATELET_CYTOSOLIC_CA2	102	Down	0.000152029	0.00541323
REACTOME_DETOXIFICATION_OF_REACTIVE_OXYGEN_SPECIES	29	Down	0.000153205	0.00541323	Immune function	1
REACTOME_COOPERATION_OF_PREFOLDIN_AND_TRIC_CCT_IN_ACTIN_AND_TUBULIN_FOLDING	25	Down	0.000181901	0.00628275
WP_METABOLIC_REPROGRAMMING_IN_COLON_CANCER	41	Down	0.000192307	0.00656835
KEGG_PROTEIN_EXPORT	22	Down	0.000209626	0.00702983
REACTOME_HOST_INTERACTIONS_OF_HIV_FACTORS	125	Down	0.000210392	0.00702983
REACTOME_SCAVENGING_OF_HEME_FROM_PLASMA	5	Down	0.000215211	0.00706315	Iron metabolism	1
REACTOME_G1_S_DNA_DAMAGE_CHECKPOINTS	65	Down	0.000215984	0.00706315
REACTOME_ASYMMETRIC_LOCALIZATION_OF_PCP_PROTEINS	60	Down	0.000221941	0.00718156
REACTOME_SEALING_OF_THE_NUCLEAR_ENVELOPE_NE_BY_ESCRT_III	21	Down	0.000229031	0.00733378
REACTOME_TNFR2_NON_CANONICAL_NF_KB_PATHWAY	82	Down	0.00025739	0.00810825	Immune function	1
WP_OXIDATIVE_PHOSPHORYLATION	59	Down	0.000258493	0.00810825
REACTOME_HIV_INFECTION	220	Down	0.000294448	0.00902399
WP_MITOCHONDRIAL_COMPLEX_I_ASSEMBLY_MODEL_OXPHOS_SYSTEM	56	Down	0.000296494	0.00902399
REACTOME_DEGRADATION_OF_BETA_CATENIN_BY_THE_DESTRUCTION_COMPLEX	82	Down	0.00031507	0.00949535
REACTOME_MRNA_SPLICING	211	Down	0.000332926	0.00993607
WP_AEROBIC_GLYCOLYSIS	11	Down	0.000340904	0.0100763
REACTOME_METABOLISM_OF_AMINO_ACIDS_AND_DERIVATIVES	288	Down	0.000346059	0.0101234
REACTOME_EXTRACELLULAR_MATRIX_ORGANIZATION	184	Down	0.000367931	0.0105072	ECM	1
WP_PURINE_METABOLISM	11	Down	0.000371165	0.0105072
REACTOME_DISORDERS_OF_TRANSMEMBRANE_TRANSPORTERS	132	Down	0.00037257	0.0105072
REACTOME_RHO_GTPASES_ACTIVATE_IQGAPS	22	Down	0.000387816	0.0108315
KEGG_PROXIMAL_TUBULE_BICARBONATE_RECLAMATION	14	Down	0.000391119	0.0108315
REACTOME_INTERLEUKIN_12_SIGNALING	40	Down	0.000408022	0.0111988	Immune function	1
PID_A6B1_A6B4_INTEGRIN_PATHWAY	38	Down	0.000486585	0.0132368
REACTOME_INNATE_IMMUNE_SYSTEM	835	Down	0.00050258	0.013552	Immune function	1
REACTOME_DEFENSINS	6	Down	0.000524162	0.0140111	defensins	1
KEGG_GLYCEROLIPID_METABOLISM	40	Down	0.000647383	0.0164772
REACTOME_RRNA_MODIFICATION_IN_THE_NUCLEUS_AND_CYTOSOL	60	Down	0.000652099	0.0164772
KEGG_SPLICEOSOME	126	Down	0.000653943	0.0164772
KEGG_GLYCOLYSIS_GLUCONEOGENESIS	43	Down	0.000660686	0.0165118
REACTOME_EARLY_SARS_COV_2_INFECTION_EVENTS	30	Down	0.000700143	0.0173568
WP_PARKINUBIQUITIN_PROTEASOMAL_SYSTEM_PATHWAY	60	Down	0.000741188	0.0182273
REACTOME_METABOLISM_OF_RNA	696	Down	0.000763077	0.018259
REACTOME_REGULATION_OF_MRNA_STABILITY_BY_PROTEINS_THAT_BIND_AU_RICH_ELEMENTS	84	Down	0.000777842	0.018259
KEGG_PATHOGENIC_ESCHERICHIA_COLI_INFECTION	47	Down	0.000778114	0.018259
WP_PATHOGENIC_ESCHERICHIA_COLI_INFECTION	47	Down	0.000778114	0.018259
REACTOME_PCP_CE_PATHWAY	80	Down	0.000863344	0.0200117
BIOCARTA_RAB_PATHWAY	12	Down	0.000865829	0.0200117
REACTOME_SYNTHESIS_OF_UDP_N_ACETYL_GLUCOSAMINE	7	Down	0.000891736	0.0203146
BIOCARTA_SM_PATHWAY	14	Down	0.00089215	0.0203146
PID_UPA_UPAR_PATHWAY	30	Down	0.000910157	0.0205722
REACTOME_PROTEIN_LOCALIZATION	150	Down	0.000930695	0.0208702
REACTOME_INTERLEUKIN_1_SIGNALING	110	Down	0.000936919	0.0208702	Immune function	1
REACTOME_ASPARAGINE_N_LINKED_GLYCOSYLATION	274	Down	0.000966332	0.0213705
REACTOME_ATTACHMENT_AND_ENTRY	13	Down	0.000993695	0.0218187
REACTOME_METABOLISM_OF_INGESTED_SEMET_SEC_MESEC_INTO_H2SE	6	Down	0.00102533	0.0223536
REACTOME_SIGNALING_BY_THE_B_CELL_RECEPTOR_BCR	102	Down	0.00103448	0.0223944	Immune function	1
KEGG_FATTY_ACID_METABOLISM	32	Down	0.0010803	0.0230613
REACTOME_APOPTOSIS	165	Down	0.0011262	0.0238753
REACTOME_TRAFFICKING_AND_PROCESSING_OF_ENDOSOMAL_TLR	12	Down	0.00120831	0.0247623	Immune function	1
REACTOME_IRON_UPTAKE_AND_TRANSPORT	48	Down	0.00135194	0.0275224	Iron metabolism	1
WP_PPAR_SIGNALING_PATHWAY	38	Down	0.0013845	0.0279997
WP_HIF1A_AND_PPARG_REGULATION_OF_GLYCOLYSIS	7	Down	0.00139808	0.0280126
REACTOME_MITOCHONDRIAL_PROTEIN_IMPORT	64	Down	0.00151519	0.0300496
REACTOME_PROCESSING_OF_CAPPED_INTRON_CONTAINING_PRE_MRNA	279	Down	0.00163731	0.0322634
REACTOME_INTERLEUKIN_12_FAMILY_SIGNALING	47	Down	0.00181089	0.0354565	immune regulation	1
REACTOME_DAP12_INTERACTIONS	32	Down	0.0018296	0.0355962	Immune function	1
REACTOME_SIGNALING_BY_HEDGEHOG	126	Down	0.00186899	0.0361338
REACTOME_CELL_SURFACE_INTERACTIONS_AT_THE_VASCULAR_WALL	91	Down	0.00193233	0.0371249	vascular interaction	1
REACTOME_ANTIMICROBIAL_PEPTIDES	20	Down	0.0020132	0.0381787	antimicrobe	1
REACTOME_UCH_PROTEINASES	97	Down	0.00201579	0.0381787
REACTOME_FORMATION_OF_TUBULIN_FOLDING_INTERMEDIATES_BY_CCT_TRIC	18	Down	0.00202782	0.0381787
KEGG_CITRATE_CYCLE_TCA_CYCLE	27	Down	0.00203686	0.0381787
REACTOME_HEDGEHOG_OFF_STATE	97	Down	0.00209595	0.0390481
REACTOME_SYNTHESIS_OF_SUBSTRATES_IN_N_GLYCAN_BIOSYTHESIS	55	Down	0.00216478	0.0399628
WP_GLYCOLYSIS_AND_GLUCONEOGENESIS	34	Down	0.00217104	0.0399628
REACTOME_PROGRAMMED_CELL_DEATH	195	Down	0.00218515	0.0399831
REACTOME_METABOLISM_OF_FAT_SOLUBLE_VITAMINS	30	Down	0.00223906	0.040686
REACTOME_TRIGLYCERIDE_METABOLISM	21	Down	0.00225004	0.040686
REACTOME_REGULATION_OF_EXPRESSION_OF_SLITS_AND_ROBOS	157	Down	0.00228932	0.0411541	Chemotaxis/neurogenesis/angiogenesis	1
REACTOME_CYCLIN_A_CDK2_ASSOCIATED_EVENTS_AT_S_PHASE_ENTRY	82	Down	0.00230297	0.0411589
WP_RAC1PAK1P38MMP2_PATHWAY	57	Down	0.00250631	0.0443581	Angiogenesis/tumorigenesis	1
REACTOME_DEFECTS_OF_CONTACT_ACTIVATION_SYSTEM_CAS_AND_KALLIKREIN_KININ_SYSTEM_KKS	6	Down	0.00251325	0.0443581
REACTOME_AMINO_ACIDS_REGULATE_MTORC1	51	Down	0.00283959	0.0493158
REACTOME_SIGNALLING_TO_ERKS	30	Down	0.00290965	0.0496106
REACTOME_TRIGLYCERIDE_CATABOLISM	14	Down	0.00291139	0.0496106
KEGG_PPAR_SIGNALING_PATHWAY	41	Down	0.00292063	0.0496106
REACTOME_INSULIN_RECEPTOR_RECYCLING	25	Down	0.00292112	0.0496106
						Sum:	32
REACTOME_REGULATION_OF_GENE_EXPRESSION_IN_BETA_CELLS	13	Up	1.58723e-16	1.38293e-13
REACTOME_REGULATION_OF_GENE_EXPRESSION_IN_ENDOCRINE_COMMITTED_NEUROG3_PROGENITOR_CELLS	2	Up	2.18532e-11	1.11961e-08
WP_DOPAMINERGIC_NEUROGENESIS	9	Up	5.48787e-10	2.40996e-07
KEGG_MATURITY_ONSET_DIABETES_OF_THE_YOUNG	15	Up	2.57977e-09	9.91277e-07
WP_FOXA2_PATHWAY	14	Up	1.38878e-07	2.51125e-05
KEGG_TYPE_I_DIABETES_MELLITUS	31	Up	9.6501e-07	0.000120511
REACTOME_REGULATION_OF_BETA_CELL_DEVELOPMENT	28	Up	1.1762e-06	0.000133913
REACTOME_INSULIN_PROCESSING	23	Up	2.8227e-06	0.000279903
REACTOME_ACTIVATION_OF_TRKA_RECEPTORS	1	Up	1.53055e-05	0.000940984
REACTOME_NGF_INDEPENDANT_TRKA_ACTIVATION	1	Up	1.53055e-05	0.000940984
REACTOME_IRS_ACTIVATION	5	Up	8.56812e-05	0.00355924
WP_CARDIAC_PROGENITOR_DIFFERENTIATION	20	Up	9.46429e-05	0.00384348
KEGG_TYPE_II_DIABETES_MELLITUS	36	Up	0.00010763	0.00427042
REACTOME_GABA_SYNTHESIS_RELEASE_REUPTAKE_AND_DEGRADATION	12	Up	0.000109277	0.00427042
KEGG_ASTHMA	17	Up	0.000165134	0.00576843
WP_HORMONAL_CONTROL_OF_PUBERTAL_GROWTH_SPURT	2	Up	0.000280606	0.00871296
REACTOME_REGULATION_OF_INSULIN_SECRETION	55	Up	0.000349082	0.0101234
WP_LEPTININSULIN_SIGNALING_OVERLAP	15	Up	0.000549681	0.0145665
REACTOME_PD_1_SIGNALING	15	Up	0.000554478	0.0145681	immune regulation		1
REACTOME_SEROTONIN_NEUROTRANSMITTER_RELEASE_CYCLE	11	Up	0.000639077	0.0164772
REACTOME_ACETYLCHOLINE_NEUROTRANSMITTER_RELEASE_CYCLE	11	Up	0.000639077	0.0164772
REACTOME_NEUROTOXICITY_OF_CLOSTRIDIUM_TOXINS	6	Up	0.000747872	0.0182457
BIOCARTA_BOTULIN_PATHWAY	3	Up	0.000764655	0.018259
KEGG_INTESTINAL_IMMUNE_NETWORK_FOR_IGA_PRODUCTION	30	Up	0.00104797	0.0225277
WP_NAD_METABOLISM	13	Up	0.0011376	0.0239519
REACTOME_PRESYNAPTIC_DEPOLARIZATION_AND_CALCIUM_CHANNEL_OPENING	6	Up	0.00114566	0.0239576
REACTOME_PEPTIDE_HORMONE_BIOSYNTHESIS	3	Up	0.00117904	0.024489
WP_GALANIN_RECEPTOR_PATHWAY	15	Up	0.0011889	0.024528
REACTOME_GENERATION_OF_SECOND_MESSENGER_MOLECULES	24	Up	0.00140336	0.0280126
REACTOME_BUTYROPHILIN_BTN_FAMILY_INTERACTIONS	8	Up	0.00252527	0.0443581	immune regulation		1
BIOCARTA_GHRELIN_PATHWAY	9	Up	0.00272875	0.0476601
						Sum:	2

## Sheet: TableS11
Gene set enrichment analysis (CAMERA) of islet CD206+ samples vs exocrine CD206+ samples. Direction up=enrichment in islet CD206+ samples, direction down= enrichment in exocrine CD206+ samples
CP2_gene_set	NGenes	Direction	PValue	FDR	Annotation	Expected non-parenchymal function?
REACTOME_DIGESTION	10	Down	8.061e-27	2.1945e-23
REACTOME_DIGESTION_OF_DIETARY_LIPID	5	Down	1.42778e-26	2.1945e-23
REACTOME_DIGESTION_AND_ABSORPTION	12	Down	6.73614e-21	6.9023e-18
REACTOME_UPTAKE_OF_DIETARY_COBALAMINS_INTO_ENTEROCYTES	6	Down	1.8299e-15	1.40628e-12
BIOCARTA_PEPI_PATHWAY	5	Down	1.45579e-11	7.45849e-09
KEGG_RIBOSOME	85	Down	9.99096e-11	4.06256e-08
WP_CYTOPLASMIC_RIBOSOMAL_PROTEINS	86	Down	1.05727e-10	4.06256e-08
REACTOME_SRP_DEPENDENT_COTRANSLATIONAL_PROTEIN_TARGETING_TO_MEMBRANE	110	Down	1.51832e-10	5.1859e-08
REACTOME_ACTIVATION_OF_MATRIX_METALLOPROTEINASES	17	Down	2.51331e-10	7.72591e-08	ECM	1
REACTOME_TRANSLATION	290	Down	8.10832e-10	2.07708e-07
REACTOME_MITOCHONDRIAL_TRANSLATION	94	Down	1.01211e-09	2.39326e-07
REACTOME_EUKARYOTIC_TRANSLATION_ELONGATION	91	Down	2.7555e-09	5.69992e-07
REACTOME_RESPONSE_OF_EIF2AK4_GCN2_TO_AMINO_ACID_DEFICIENCY	99	Down	2.85013e-09	5.69992e-07
REACTOME_SELENOAMINO_ACID_METABOLISM	113	Down	2.96678e-09	5.69992e-07
REACTOME_EUKARYOTIC_TRANSLATION_INITIATION	117	Down	5.06742e-09	9.16309e-07
REACTOME_SARS_COV_2_MODULATES_HOST_TRANSLATION_MACHINERY	50	Down	1.05265e-08	1.70308e-06
KEGG_OXIDATIVE_PHOSPHORYLATION	115	Down	1.34834e-08	2.0724e-06
REACTOME_CELLULAR_RESPONSE_TO_STARVATION	150	Down	2.25625e-08	3.197e-06
REACTOME_RESPIRATORY_ELECTRON_TRANSPORT_ATP_SYNTHESIS_BY_CHEMIOSMOTIC_COUPLING_AND_HEAT_PRODUCTION_BY_UNCOUPLING_PROTEINS	123	Down	2.28803e-08	3.197e-06
REACTOME_SARS_COV_1_MODULATES_HOST_TRANSLATION_MACHINERY	36	Down	3.74435e-08	5.0044e-06
WP_ELECTRON_TRANSPORT_CHAIN_OXPHOS_SYSTEM_IN_MITOCHONDRIA	98	Down	6.47233e-08	8.28997e-06
REACTOME_RRNA_PROCESSING	201	Down	6.97683e-08	8.57871e-06
REACTOME_DIGESTION_OF_DIETARY_CARBOHYDRATE	4	Down	1.38105e-07	1.63282e-05
REACTOME_RESPIRATORY_ELECTRON_TRANSPORT	102	Down	2.21576e-07	2.52268e-05
REACTOME_MITOCHONDRIAL_PROTEIN_IMPORT	64	Down	2.83602e-07	3.0383e-05
REACTOME_NONSENSE_MEDIATED_DECAY_NMD	113	Down	2.86632e-07	3.0383e-05
REACTOME_REGULATION_OF_EXPRESSION_OF_SLITS_AND_ROBOS	157	Down	3.6177e-07	3.61642e-05	Cell migration	1
REACTOME_ACTIVATION_OF_THE_MRNA_UPON_BINDING_OF_THE_CAP_BINDING_COMPLEX_AND_EIFS_AND_SUBSEQUENT_BINDING_TO_43S	59	Down	3.64701e-07	3.61642e-05
REACTOME_ALPHA_DEFENSINS	3	Down	6.17472e-07	5.75184e-05	Defensins	1
KEGG_PARKINSONS_DISEASE	113	Down	8.27147e-07	7.47838e-05
REACTOME_THE_CITRIC_ACID_TCA_CYCLE_AND_RESPIRATORY_ELECTRON_TRANSPORT	169	Down	8.89138e-07	7.80917e-05
REACTOME_INFLUENZA_INFECTION	153	Down	2.15117e-06	0.000174019
WP_OXIDATIVE_PHOSPHORYLATION	59	Down	4.09592e-06	0.000322843
REACTOME_METABOLISM_OF_AMINO_ACIDS_AND_DERIVATIVES	288	Down	1.13248e-05	0.000849087
REACTOME_CHYLOMICRON_REMODELING	3	Down	3.65367e-05	0.00249586
KEGG_ALZHEIMERS_DISEASE	143	Down	5.10278e-05	0.00320122
WP_GLYCOLYSIS_AND_GLUCONEOGENESIS	34	Down	9.08301e-05	0.00536946
REACTOME_COBALAMIN_CBL_VITAMIN_B12_TRANSPORT_AND_METABOLISM	17	Down	9.71231e-05	0.00552882
KEGG_GLYCEROLIPID_METABOLISM	40	Down	0.000112905	0.00628272
WP_MITOCHONDRIAL_COMPLEX_IV_ASSEMBLY	33	Down	0.000114454	0.00628272
KEGG_VIBRIO_CHOLERAE_INFECTION	46	Down	0.000122785	0.00662178
REACTOME_SIGNALING_BY_ROBO_RECEPTORS	194	Down	0.000126076	0.00668204	Cell migration	1
REACTOME_GLUCONEOGENESIS	28	Down	0.000144536	0.00730866
REACTOME_PASSIVE_TRANSPORT_BY_AQUAPORINS	3	Down	0.000147354	0.00730866
REACTOME_COMPLEX_I_BIOGENESIS	57	Down	0.0001789	0.0085928
REACTOME_CRISTAE_FORMATION	31	Down	0.00022678	0.0107249
WP_FATTY_ACID_BETAOXIDATION	28	Down	0.000239582	0.0111075
WP_MITOCHONDRIAL_COMPLEX_I_ASSEMBLY_MODEL_OXPHOS_SYSTEM	56	Down	0.000242095	0.0111075
WP_AEROBIC_GLYCOLYSIS	11	Down	0.000259787	0.0117439
NABA_ECM_REGULATORS	109	Down	0.000319063	0.0140114	ECM	1
KEGG_HUNTINGTONS_DISEASE	156	Down	0.000350618	0.0151803
REACTOME_PLASMA_LIPOPROTEIN_REMODELING	15	Down	0.000362692	0.0154633
REACTOME_ROS_AND_RNS_PRODUCTION_IN_PHAGOCYTES	27	Down	0.000489705	0.0200714	Immune activation	1
REACTOME_PROTEIN_LOCALIZATION	150	Down	0.000513084	0.0207529
REACTOME_COOPERATION_OF_PREFOLDIN_AND_TRIC_CCT_IN_ACTIN_AND_TUBULIN_FOLDING	25	Down	0.000589553	0.0235362
REACTOME_RRNA_MODIFICATION_IN_THE_NUCLEUS_AND_CYTOSOL	60	Down	0.000601131	0.0236907
WP_MITOCHONDRIAL_COMPLEX_III_ASSEMBLY	16	Down	0.000669431	0.0257652
REACTOME_MITOCHONDRIAL_IRON_SULFUR_CLUSTER_BIOGENESIS	13	Down	0.000670533	0.0257652
REACTOME_TRANSFERRIN_ENDOCYTOSIS_AND_RECYCLING	24	Down	0.000732753	0.0278084	Iron metabolism	1
REACTOME_FORMATION_OF_ATP_BY_CHEMIOSMOTIC_COUPLING	18	Down	0.000810458	0.0300918
REACTOME_NEUTROPHIL_DEGRANULATION	414	Down	0.000822287	0.0300918	Immune activation	1
WP_METABOLIC_REPROGRAMMING_IN_COLON_CANCER	41	Down	0.000892485	0.0317372
REACTOME_DEFECTIVE_CFTR_CAUSES_CYSTIC_FIBROSIS	59	Down	0.00116562	0.038947
REACTOME_RA_BIOSYNTHESIS_PATHWAY	11	Down	0.00121861	0.0402795
REACTOME_HDL_REMODELING	6	Down	0.00123596	0.0404186
KEGG_GLYCINE_SERINE_AND_THREONINE_METABOLISM	17	Down	0.00126749	0.0410133
WP_PYRIMIDINE_METABOLISM	78	Down	0.00147904	0.045616
WP_STATIN_INHIBITION_OF_CHOLESTEROL_PRODUCTION	16	Down	0.00150771	0.045616
REACTOME_MITOCHONDRIAL_FATTY_ACID_BETA_OXIDATION	32	Down	0.00163099	0.0482082
						8
REACTOME_REGULATION_OF_GENE_EXPRESSION_IN_BETA_CELLS	13	Up	1.0889e-14	6.69456e-12
REACTOME_REGULATION_OF_GENE_EXPRESSION_IN_ENDOCRINE_COMMITTED_NEUROG3_PROGENITOR_CELLS	2	Up	4.26285e-10	1.19127e-07
REACTOME_INSULIN_PROCESSING	23	Up	6.00195e-09	1.025e-06
REACTOME_REGULATION_OF_BETA_CELL_DEVELOPMENT	28	Up	4.28487e-07	4.11615e-05
WP_DOPAMINERGIC_NEUROGENESIS	9	Up	1.17847e-06	0.000100628
KEGG_MATURITY_ONSET_DIABETES_OF_THE_YOUNG	15	Up	1.40186e-06	0.000116468
KEGG_TYPE_I_DIABETES_MELLITUS	31	Up	9.24116e-06	0.000710183
REACTOME_ACTIVATION_OF_TRKA_RECEPTORS	1	Up	1.35283e-05	0.000967115
REACTOME_NGF_INDEPENDANT_TRKA_ACTIVATION	1	Up	1.35283e-05	0.000967115
REACTOME_NCAM1_INTERACTIONS	20	Up	2.95903e-05	0.00206728
KEGG_TYPE_II_DIABETES_MELLITUS	36	Up	4.03635e-05	0.00264036
WP_NEUROGENESIS_REGULATION_IN_THE_OLFACTORY_EPITHELIUM	42	Up	4.03698e-05	0.00264036
REACTOME_REGULATION_OF_INSULIN_SECRETION	55	Up	4.48133e-05	0.00286992
WP_CARDIAC_PROGENITOR_DIFFERENTIATION	20	Up	5.67544e-05	0.00348926
PID_TCR_CALCIUM_PATHWAY	20	Up	6.56209e-05	0.00395527	Immune regulation	1
REACTOME_GABA_SYNTHESIS_RELEASE_REUPTAKE_AND_DEGRADATION	12	Up	9.689e-05	0.00552882
REACTOME_ATTENUATION_PHASE	23	Up	0.000129956	0.00677091
BIOCARTA_BOTULIN_PATHWAY	3	Up	0.00014741	0.00730866
PID_HNF3A_PATHWAY	30	Up	0.000157572	0.00768852
PID_IL12_STAT4_PATHWAY	22	Up	0.000289412	0.0128935	Immune regulation	1
BIOCARTA_VDR_PATHWAY	24	Up	0.000367217	0.0154633
WP_HORMONAL_CONTROL_OF_PUBERTAL_GROWTH_SPURT	2	Up	0.000392747	0.0163149
REACTOME_HSF1_ACTIVATION	26	Up	0.0008163	0.0300918
PID_AR_TF_PATHWAY	45	Up	0.000891599	0.0317372
REACTOME_HSF1_DEPENDENT_TRANSACTIVATION	31	Up	0.000898223	0.0317372
REACTOME_CIRCADIAN_CLOCK	65	Up	0.000979378	0.0342115
REACTOME_NCAM_SIGNALING_FOR_NEURITE_OUT_GROWTH	41	Up	0.00103326	0.035688
REACTOME_PEPTIDE_HORMONE_METABOLISM	50	Up	0.0011398	0.0388224
REACTOME_SYNTHESIS_SECRETION_AND_DEACYLATION_OF_GHRELIN	12	Up	0.00114926	0.0388224
REACTOME_RHOU_GTPASE_CYCLE	40	Up	0.00130965	0.0419361
BIOCARTA_GHRELIN_PATHWAY	9	Up	0.0013962	0.0442465
REACTOME_CDC42_GTPASE_CYCLE	140	Up	0.00146021	0.045616
KEGG_ASTHMA	17	Up	0.00148569	0.045616
WP_PREGNANE_X_RECEPTOR_PATHWAY	13	Up	0.00151361	0.045616
REACTOME_SIGNALING_BY_CYTOSOLIC_FGFR1_FUSION_MUTANTS	18	Up	0.00154166	0.0460103
REACTOME_STAT3_NUCLEAR_EVENTS_DOWNSTREAM_OF_ALK_SIGNALING	10	Up	0.00171762	0.0499089
WP_MIRNA_TARGETS_IN_ECM_AND_MEMBRANE_RECEPTORS	19	Up	0.001721	0.0499089	ECM	1
						3
